# Supplementary material for: Quantifying Transmission Heterogeneity Using Both Pathogen Phylogenies and Incidence Time Series
Source: Mol Biol Evol. 2017 Jul 11;34(11):2982–95. doi: 10.1093/molbev/msx195 (PMC5850343; doi:10.1093/molbev/msx195)
Supplement: Supplementary Data [file msx195_supp.zip]

Archive with 3 entries (3 files):
- msx195_Supp1.txt
- msx195_Supp2.txt
- msx195_Supp3.pdf
