# Supplementary material for: Quantifying Transmission Heterogeneity Using Both Pathogen Phylogenies and Incidence Time Series
Source: Mol Biol Evol. 2017 Jul 11;34(11):2982–95. doi: 10.1093/molbev/msx195 (PMC5850343; doi:10.1093/molbev/msx195)
Supplement: Supplementary Data [file msx195_supp.zip › msx195_Supp1.txt]

KC880495
KC880494
KC880493
KC880492
KC880491
KC880490
KC880489
KC880488
KC880487
KC880486
KC880485
KC880484
KC880483
KC880482
KC880481
KC880480
KC880479
KC880478
KC880477
KC880476
KC880475
KC880474
KC880473
KC880472
KC880471
KC880470
KC880469
KC880468
KC880467
KC880465
KC880464
KC880463
KC880462
KC880461
KC880460
KC880459
KC880458
KC880457
KC880456
KC880455
KC880454
KC880453
KC880452
KC880451
KC880450
KC880449
KC880448
KC880446
KC880445
KC880444
KC880443
KC880442
KC880441
KC880440
KC880439
KC880438
KC880437
KC880436
KC880435
KC880434
KC880433
KC880432
KC880431
KC880430
KC880429
KC880428
KC880427
KC880426
KC880425
KC880423
KC880422
KC880421
KC880420
KC880419
KC880418
KC880417
KC880416
KC880415
KC880414
KC880413
KC880412
KC880411
KC880410
KC880409
KC880408
KC880407
KC880406
KC880405
KC880404
KC880403
KC880402
KC880401
KC880400
KC880399
KC880398
KC880397
KC880396
KC880395
KC880394
KC880393
KC880392
KC880391
KC880390
KC880389
KC880388
KC880387
KC880386
KC880385
KC880384
KC880383
KC880381
KC880379
KC880377
KC880375
KC880372
KC880366
