# Supplementary material for: Quantifying Transmission Heterogeneity Using Both Pathogen Phylogenies and Incidence Time Series
Source: Mol Biol Evol. 2017 Jul 11;34(11):2982–95. doi: 10.1093/molbev/msx195 (PMC5850343; doi:10.1093/molbev/msx195)
Supplement: Supplementary Data [file msx195_supp.zip › msx195_Supp2.txt]

#NEXUS
Begin data;
dimensions ntax=117 nchar=906;
format datatype=dna missing=-;
matrix
TJK35255_2010-04-10	GGTTTGGGCCAGATGCTCGAGAGCATGATTGACAACACAGTCCGCGAAACAGTAGGGGCTTCAACCTCTCGGGACGCTCTCCCAAACACCGAGTCCAGCGGCCCAGCCCACTCCAAGGAAATTCCGGCGCTCACCGCAGTAGAGACGGGAGCCACAAACCCGTTGGTTCCCTCAGACACCGTACAAACTAGACATGTCATACAGCACAGATCGCGGTCAGAGTCCAGTGTTGAGTCCTTCTTCGCACGCGGTGCGTGTGTTACCATAATGACAGTGGACAATTCGGCCTCCACTACGTCAAAAGACAAGTTATTCTCTGTGTGGAAAATCACGTACAAGGACACTGTGCAGTTGAGGAGAAAATTAGAGTTTTTCACTTATTCCAGGTTTGACATGGAG…
TJK36495_2010-05-20	GGTTTGGGCCAGATGCTCGAGAGCATGATTGACAACACAGTCCGCGAAACAGTAGGGGCTTCAACCTCTCGGGACGCTCTCCCAAACACCGAGTCCAGCGGCCCAGCCCACTCCAAGGAAATTCCGGCGCTCACCGCAGTAGAGACGGGAGCCACAAACCCGTTGGTTCCCTCAGACACCGTACAAACTAGACATGTCATACAGCACAGATCGCGGTCAGAGTCCAGTGTTGAGTCCTTTTTCGCACGCGGTGCGTGTGTTACCATAATGACAGTGGACAATTCGGCCTCCACTACGTCAAAAGACAAGTTATTCTCTGTGTGGAAAATCACGTACAAGGACACTGTGCAGTTGAGGAGAAAATTAGAGTTTTTCACTTATTCCAGGTTTGACATGGAG…
TJK35345_2010-04-04	GGTTTGGGCCAGATGCTCGAGAGCATGATTGACAACACAGTCCGCGAAACAGTAGGGGCTTCAACCTCTCGGGACGCTCTCCCAAACACCGAGTCCAGCGGCCCAGCCCACTCCAAGGAAATTCCGGCGCTCACCGCAGTAGAGACGGGAGCCACAAACCCGTTGGTTCCCTCAGACACCGTACAAACTAGACATGTCATACAGCACAGATCGCGGTCAGAGTCCAGTGTTGAGTCCTTCTTCGCACGCGGTGCGTGTGTTACCATAATGACAGTGGACAATTCGGCCTCCACTACGTCAAAAGACAAGTTATTCTCTGTGTGGAAAATCACGTACAAGGACACTGTGCAGTTGAGGAGAAAATTAGAGTTTTTCACTTATTCCAGGTTTGACATGGAG…
TJK36603_2010-05-10	GGTTTGGGCCAGATGCTCGAGAGCATGATTGACAACACAGTCCGCGAAACAGTAGGGACTTCAACCTCTCGGGACGCTCTCCCAAACACCGAGTCCAGCGGCCCAGCCCACTCCAAGGAAATTCCGGCGCTCACCGCAGTAGAGACGGGAGCCACAAACCCGTTGGTTCCCTCAGACACCGTACAAACTAGACATGTCATACAGCACAGATCGCGGTCAGAGTCCAGTGTTGAGTCCTTCTTCGCACGCGGTGCGTGTGTTACCATAATGACAGTGGACAATTCGGCCTCCACTACGTCAAAAGACAAGTTATTCTCTGTGTGGAAAATCACGTACAAGGACACTGTGCAGTTGAGGAGAAAATTAGAGTTTTTCACTTATTCCAGGTTTGACATGGAG…
TJK35313_2010-04-12	GGTTTGGGCCAGATGCTCGAGAGCATGATTGACAACACAGTCCGCGAAACAGTAGGGGCTTCAACCTCTCGGGACGCTCTCCCAAACACCGAGTCCAGCGGCCCAGCCCACTCCAAGGAAATTCCGGCGCTCACCGCAGTAGAGACGGGAGCCACAAACCCGTTGGTTCCCTCAGACACCGTACAAACTAGACATGTCATACAGCACAGATCGCGGTCAGAGTCCAGTGTTGAGTCCTTCTTCGCACGCGGTGCGTGTGTTACCATAATGACAGTGGACAATTCGGCCTCCACTACGTCAAAAGACAAGTTATTCTCTGTGTGGAAAATCACGTACAAGGACACTGTGCAGTTGAGGAGAAAATTAGAGTTTTTCACTTATTCCAGGTTTGACATGGAG…
TJK35405_2010-03-05	GGTTTGGGCCAGATGCTCGAGAGCATGATTGACAACACAGTCCGCGAAACAGTAGGGGCTTCAACCTCTCGGGACGCTCTCCCAAACACCGAGTCCAGCGGCCCAGCCCACTCCAAGGAAATTCCGGCGCTCACCGCAGTAGAGACGGGAGCCACAAACCCGTTGGTTCCCTCAGACACCGTACAAACTAGACATGTCATACAGCACAGATCGCGGTCAGAGTCCAGTGTTGAGTCCTTCTTCGCACGCGGTGCGTGTGTTACCATAATGACAGTGGACAATTCGGCCTCCACTACGTCAAAAGACAAGTTATTCTCTGTGTGGAAAATCACGTACAAGGACACTGTGCAGTTGAGGAGAAAATTAGAGTTTTTCACTTATTCCAGGTTTGACATGGAG…
TJK35257_2010-03-18	GGTTTGGGCCAGATGCTCGAGAGCATGATTGACAACACAGTCCGCGAAACAGTAGGGGCTTCAACCTCTCGGGACGCTCTCCCAAACACCGAGTCCAGCGGCCCAGCCCACTCCAAGGAAATTCCGGCGCTCACCGCAGTAGAGACGGGAGCCACAAACCCGTTGGTTCCCTCAGACACCGTACAAACTAGACATGTCATACAGCACAGATCGCGGTCAGAGTCCAGTGTTGAGTCCTTCTTCGCACGCGGTGCGTGTGTTACCATAATGACAGTGGACAATTCGGCCTCCACTACGTCAAAAGACAAGTTATTCTCTGTGTGGAAAATCACGTACAAGGACACTGTGCAGTTGAGGAGAAAATTAGAGTTTTTCACTTATTCCAGGTTTGACATGGAG…
TJK35299_2010-04-08	GGTTTGGGCCAGATGCTCGAGAGCATGATTGACAACACAGTCCGCGAAACAGTAGGGGCTTCAACCTCTCGGGACGCTCTCCCAAACACCGAGTCCAGCGGCCCAGCCCACTCCAAGGAAATTCCGGCGCTCACCGCAGTAGAGACGGGAGCCACAAACCCGTTGGTTCCCTCAGACACCGTACAAACTAGACATGTCATACAGCACAGATCGCGGTCAGAGTCCAGTGTTGAGTCCTTCTTCGCACGCGGTGCGTGTGTTACCATAATGACAGTGGACAATTCGGCCTCCACTACGTCAAAAGACAAGCTATTCTCTGTGTGGAAAATCACGTACAAGGACACTGTGCAGTTGAGGAGAAAATTAGAGTTTTTCACTTATTCCAGGTTTGACATGGAG…
TJK35401_2010-03-03	GGTTTGGGCCAGATGCTCGAGAGCATGATTGACAACACAGTCCGCGAAACAGTAGGGGCTTCAACCTCTCGGGACGCTCTCCCAAACACCGAGTCCAGCGGCCCAGCCCACTCCAAGGAAATTCCGGCGCTCACCGCAGTAGAGACGGGAGCCACAAACCCGTTGGTTCCCTCAGACACCGTACAAACTAGACATGTCATACAGCACAGATCGCGGTCAGAGTCCAGTGTTGAGTCCTTCTTCGCACGCGGTGCGTGTGTTACCATAATGACAGTGGACAATTCGGCCTCCACTACGTCAAAAGACAAGTTATTCTCTGTGTGGAAAATCACGTACAAGGACACTGTGCAGTTGAGGAGAAAATTAGAGTTTTTTACTTATTCCAGGTTTGACATGGAG…
TJK36403_2010-05-14	GGTTTGGGCCAGATGCTCGAGAGCATGATTGACAACACAGTCCGCGAAACAGTAGGGGYTTCAACCTCTCGGGACGCTCTCCCAAACACCGAGTCCAGCGGCCCAGCCCACTCCAAGGAAATTCCGGCGCTCACCGCAGTAGAGACGGGAGCCACAAACCCGTTGGTTCCCTCAGACACCGTACAAACTAGACATGTCATACAGCACAGATCGCGGTCAGAGTCCAGTGTTGAGTCCTTCTTCGCACGCGGTGCGTGTGTTACCATAATGACAGTGGACAATTCGGCCTCCACTACGTCAAAAGACAAGTTATTCTCTGTGTGGAAAATCACGTACAAGGACACTGTGCAGTTGAGGAGAAAATTAGAGTTTTTCACTTATTCCAGGTTTGACATGGAG…
TJK35319_2010-03-15	GGTTTGGGCCAGATGCTCGAGAGCATGATTGACAACACAGTCCGCGAAACAGTAGGGGCTTCAACCTCTCGGGACGCTCTCCCAAACACCGAGTCCAGCGGCCCAGCCCACTCCAAGGAAATTCCGGCGCTCACCGCAGTAGAGACGGGAGCCACAAACCCGTTGGTTCCCTCAGACACCGTACAAACTAGACATGTCATACAGCACAGATCGCGGTCAGAGTCCAGTGTTGAGTCCTTCTTCGCACGCGGTGCGTGTGTTACCATAATGACAGTGGACAATTCGGCCTCCACTACGTCAAAAGACAAGTTATTCTCTGTGTGGAAAATCACGTACAAGGACACTGTGCAGTTGAGGAGAAAATTAGAGTTTTTCACTTATTCCAGGTTTGACATGGAG…
TJK35409_2010-03-13	GGTTTGGGCCAGATGCTCGAGAGCATGATTGACAACACAGTCCGCGAAACAGTAGGGGCTTCAACCTCTCGGGACGCTCTCCCAAACACCGAGTCCAGCGGCCCAGCCCACTCCAAGGAAATTCCGGCGCTCACCGCAGTAGAGACGGGAGCCACAAACCCGTTGGTTCCCTCAGACACCGTACAAACTAGACATGTCATACAGCACAGATCGCGGTCAGAGTCCAGTGTTGAGTCCTTCTTCGCACGCGGTGCGTGTGTTACCATAATGACAGTGGACAATTCGGCCTCCACTACGTCAAAAGACAAGTTATTCTCTGTGTGGAAAATCACGTACAAGGACACTGTGCAGTTGAGGAGAAAATTAGAGTTTTTCACTTATTCCAGGTTTGACATGGAG…
TJK35509_2010-04-19	GGTTTGGGCCAGATGCTCGAGAGCATGATTGACAACACAGTCCGCGAAACAGTAGGGGCTTCAACCTCTCGGGACGCTCTCCCAAACACCGAGTCCAGCGGCCCAGCCCACTCCAAGGAAATTCCGGCGCTCACCGCAGTAGAGACGGGAGCCACAAACCCGTTGGTTCCCTCAGACACCGTACAAACTAGACATGTCATACAGCACAGATCGCGGTCAGAGTCCAGTGTTGAGTCCTTCTTCGCACGCGGTGCGTGTGTTACCATAATGACAGTGGACAATTCGGCCTCCACTACGTCAAAAGACAAGTTATTCTCTGTGTGGAAAATCACGTACAAGGACACTGTGCAGTTGAGGAGAAAATTAGAGTTTTTCACTTATTCCAGGTTTGACATGGAG…
TJK35391_2010-02-12	GGTTTGGGCCAGATGCTCGAGAGCATGATTGACAACACAGTCCGCGAAACAGTAGGGGCTTCAACCTCTCGGGACGCTCTCCCAAACACCGAGTCCAGCGGCCCAGCCCACTCCAAGGAAATTCCGGCGCTCACCGCAGTAGAGACGGGAGCCACAAACCCGTTGGTTCCCTCAGACACCGTACAAACTAGACATGTCATACAGCACAGATCGCGGTCAGAGTCCAGTGTTGAGTCCTTCTTCGCACGCGGTGCGTGTGTTACCATAATGACAGTGGACAATTCGGCCTCCACTACGTCAAAAGACAAGTTATTCTCTGTGTGGAAAATCACGTACAAGGACACTGTGCAGTTGAGGAGAAAATTAGAGTTTTTCACTTATTCCAGGTTTGACATGGAG…
TJK35339_2010-04-05	GGTTTGGGCCAGATGCTCGAGAGCATGATTGACAACACAGTCCGCGAAACAGTAGGGGCTTCAACCTCTCGGGACGCTCTCCCAAACACCGAGTCCAGCGGCCCAGCCCACTCCAAGGAAATTCCGGCGCTCACCGCAGTAGAGACGGGAGCCACAAACCCGTTGGTTCCCTCAGACACCGTACAAACTAGACATGTCATACAGCACAGATCGCGGTCAGAGTCCAGTGTTGAGTCCTTCTTCGCACGCGGTGCGTGTGTTACCATAATGACAGTGGACAATTCGGCCTCCACTACGTCAAAAGACAAGTTATTCTCTGTGTGGAAAATCACGTACAAGGACACTGTGCAGTTGAGGAGAAAATTAGAGTTTTTCACTTATTCCAGGTTTGACATGGAG…
TJK35279_2010-04-04	GGTTTGGGCCAGATGCTCGAGAGCATGATTGACAACACAGTCCGCGAAACAGTAGGGGCTTCAACCTCTCGGGACGCTCTCCCAAACACCGAGTCCAGCGGCCCAGCCCACTCCAAGGAAATTCCGGCGCTCACCGCAGTAGAGACGGGAGCCACAAACCCGTTGGTTCCCTCAGACACCGTACAAACTAGACATGTCATACAGCACAGATCGCGGTCAGAGTCCAGTGTTGAGTCCTTCTTCGCACGCGGTGCGTGTGTTACCATAATGACAGTGGACAATTCGGCCTCCACTACGTCAAAAGACAAGTTATTCTCTGTGTGGAAAATCACGTACAAGGACACTGTGCAGTTGAGGAGAAAATTAGAGTTTTTCACTTATTCCAGGTTTGACATGGAG…
TJK35455_2010-04-24	GGTTTGGGCCAGATGCTCGAGAGCATGATTGACAACACAGTCCGCGAAACAGTAGGGGCTTCAACCTCTCGGGACGCTCTCCCAAACACCGAGTCCAGCGGCCCAGCCCACTCCAAGGAAATTCCGGCGCTCACCGCAGTAGAGACGGGAGCCACAAACCCGTTGGTTCCCTCAGACACCGTACAAACTAGACATGTCATACAGCACAGATCGCGGTCAGAGTCCAGTGTTGAGTCCTTCTTCGCACGCGGTGCGTGTGTTACCATAATGACAGTGGACAATTCGGCCTCCACTACGTCAAAAGACAAGTTATTCTCTGTGTGGAAAATCACGTACAAGGACACTGTGCAGTTGAGGAGAAAATTAGAGTTTTTCACTTATTCCAGGTTTGACATGGAG…
TJK35501_2010-04-20	GGTTTGGGCCAGATGCTCGAGAGCATGATTGACAACACAGTCCGCGAAACAGTAGGGGCTTCAACCTCTCGGGACGCTCTCCCAAACACCGAGTCCAGCGGCCCAGCCCACTCCAAGGAAATTCCGGCGCTCACCGCAGTAGAGACGGGAGCCACAAACCCGTTGGTTCCCTCAGACACCGTACAAACTAGACATGTCATACAGCACAGATCGCGGTCGGAGTCCAGTGTTGAGTCCTTCTTCGCACGCGGTGCGTGTGTTACCATAATGACAGTGGACAATTCGGCCTCCACTACGTCAAAAGACAAGTTATTCTCTGTGTGGAAAATCACGTACAAGGACACTGTGCAGTTGAGGAGAAAATTAGAGTTTTTCACTTATTCCAGGTTTGACATGGAG…
TJK35444_2010-04-18	GGTTTGGGCCAGATGCTCGAGAGCATGATTGACAACACAGTCCGCGAAACAGTAGGGGCTTCAACCTCTCGGGACGCTCTCCCAAACACCGAGTCCAGCGGCCCAGCCCACTCCAAGGAAATTCCGGCGCTCACCGCAGTAGAGACGGGAGCCACAAACCCGTTGGTTCCCTCAGACACCGTACAAACTAGACATGTCATACAGCACAGATCGCGGTCAGAGTCTAGTGTTGAGTCCTTCTTCGCACGCGGTGCGTGTGTTACCATAATGACAGTGGACAATTCGGCCTCCACTACGTCAAAAGACAAGTTATTCTCTGTGTGGAAAATCACGTACAAGGACACTGTGCAGTTGAGGAGAAAATTAGAGTTTTTCACTTATTCCAGGTTTGACATGGAG…
TJK35810_2010-04-19	GGTTTGGGCCAGATGCTCGAGAGCATGATTGACAACACAGTCCGCGAAACAGTAGGGGCTTCAACCTCTCGGGACGCTCTCCCAAACACCGAGTCCAGCGGCCCAGCCCACTCCAAGGAAATTCCGGCGCTCACCGCAGTAGAGACGGGAGCCACAAACCCGTTGGTTCCCTCAGACACCGTACAAACTAGACATGTCATACAGCACAGATCGCGGTCAGAGTCTAGTGTTGAGTCCTTCTTCGCACGCGGTGCGTGTGTTACCATAATGACAGTGGACAATTCGGCCTCCACTACGTCAAAGGACAAGTTATTCTCTGTGTGGAAAATCACGTACAAGGACACTGTGCAGTTGAGGAGAAAATTAGAGTTTTTCACTTATTCCAGGTTTGACATGGAG…
TJK35253_2010-04-02	GGTTTGGGCCAGATGCTCGAGAGCATGATTGACAACACAGTCCGCGAAACAGTAGGGGCTTCAACCTCTCGGGACGCTCTCCCAAACACCGAGTCCAGCGGCCCAGCCCACTCCAAGGAAATTCCGGCGCTCACCGCAGTAGAGACGGGAGCCACAAACCCGTTGGTTCCCTCAGACACCGTACAAACTAGACATGTCATACAGCACAGATCGCGGTCAGAGTCCAGTGTTGAGTCCTTCTTCGCACGCGGTGCGTGTGTTACCATAATGACAGTGGACAATTCGGCCTCCACTACGTCAAAAGACAAGTTATTCTCTGTGTGGAAAATCACGTACAAGGACACTGTGCAGTTGAGGAGAAAATTAGAGTTTTTCACTTATTCCAGGTTCGACATGGAG…
TJK35475_2010-04-14	GGTTTGGGCCAGATGCTCGAGAGCATGATTGACAACACAGTCCGCGAAACAGTAGGGGCTTCAACCTCTCGGGACGCTCTCCCAAACACCGAGTCCAGCGGCCCAGCCCACTCCAAGGAAATTCCGGCGCTCACCGCAGTAGAGACGGGAGCCACAAACCCGTTGGTTCCCTCAGACACCGTACAAACTAGACATGTCATACAGCACAGATCGCGGTCAGAGTCCAGTGTTGAGTCCTTCTTCGCACGCGGTGCGTGTGTTACCATAATGACAGTGGATAATTCGGCCTCCACTACGTCAAAAGACAAGTTATTCTCTGTGTGGAAAATCACGTACAAGGACACTGTGCAGTTGAGGAGAAAATTAGAGTTTTTCACTTATTCCAGGTTCGACATGGAG…
TJK35291_2010-04-08	GGTTTGGGCCAGATGCTCGAGAGCATGATTGACAACACAGTCCGCGAAACAGTAGGGGCTTCAACCTCTCGGGACGCTCTCCCAAACACCGAGTCCAGCGGCCCAGCCCACTCCAAGGAAATTCCGGCGCTCACCGCAGTAGAGACGGGAGCCACAAACCCGTTGGTTCCCTCAGACACCGTACAAACTAGACACGTCATACAGCACAGATCGCGGTCAGAGTCCAGTGTTGAGTCCTTCTTCGCACGCGGTGCGTGTGTTACCATAATGACAGTGGACAATTCGGCCTCCACTACGTCAAAAGACAAGTTATTCTCTGTGTGGAAAATCACGTACAAGGACACTGTGCAGTTGAGGAGAAAATTAGAGTTTTTCACTTATTCCAGGTTTGACATGGAG…
TJK36567_2010-05-14	GGTTTGGGCCAGATGCTCGAGAGCATGATTGACAACACAGTCCGCGAAACAGTAGGGGCTTCAACCTCTCGGGACGCTCTCCCAAACACCGAGTCCAGCGGCCCAGCCCACTCCAAGGAAATTCCGGCGCTCACCGCAGTAGAGACGGGAGCCACAAACCCGTTGGTTCCCTCAGACACCGTACAAACTAGACACGTCATACAGCACAGATCGCGGTCAGAGTCCAGTGTTGAGTCCTTCTTCGCACGCGGTGCGTGTGTTACCATAATGACAGTGGACAATTCGGCCTCCACTACGTCAAAAGACAAGTTATTCTCTGTGTGGAAAATCACGTACAAGGACACTGTGCAGTTGAGGAGAAAATTAGAGTTTTTCACTTATTCCAGGTTTGACATGGAG…
TJK35335_2010-03-31	GGTTTGGGCCAGATGCTCGAGAGCATGATTGACAACACAGTCCGCGAAACAGTAGGGGCTTCAACCTCTCGGGACGCTCTCCCAAACACCGAGTCCAGCGGCCCAGCCCACTCCAAGGAAATTCCGGCGCTCACCGCAGTAGAGACGGGAGCCACAAACCCGTTGGTTCCCTCAGACACCGTACAAACTAGACATGTCATACAGCACAGATCGCGGTCAGAGTCCAGTGTCGAGTCCTTCTTCGCACGCGGTGCGTGTGTTACCATAATGACAGTGGACAATTCGGCCTCCACTACGTCAAAAGACAAGTTATTCTCTGTGTGGAAAATCACGTACAAGGACACTGTGCAGTTGAGGAGAAAATTAGAGTTTTTCACTTATTCCAGGTTTGACATGGAG…
TJK36563_2010-05-05	GGTTTGGGCCAGATGCTCGAGAGCATGATTGACAACACAGTCCGCGAAACAGTAGGGGCTTCAACCTCTCGGGACGCTCTCCCAAACACCGAGTCCAGCGGCCCAGCCCACTCCAAGGAAATTCCGGCGCTCACCGCAGTAGAGACGGGAGCCACAAACCCGTTGGTTCCCTCAGACACCGTACAAACTAGACATGTCATACAGCACAGATCGCGGTCAGAGTCCAGTGTTGAGTCCTTCTTCGCACGCGGTGCGTGTGTTACCATAATGACAGTGGACAATTCGGCCTCCACTACGTCAAAAGACAAGTTATTCTCTGTGTGGAAAATCACGTACAAGGACACTGTGCAGTTGAGGAGAAAATTAGAGTTTTTCACTTATTCCAGGTTTGACATGGAG…
TJK35265_2010-03-13	GGTTTGGGCCAGATGCTCGAGAGCATGATTGACAACACAGTCCGCGAAACAGTAGGGGCTTCAACCTCTCGGGACGCTCTCCCAAACACCGAGTCCAGCGGCCCAGCCCACTCCAAGGAAATTCCGGCGCTCACCGCAGTAGAGACGGGAGCCACAAACCCGTTGGTTCCCTCAGACACCGTACAAACTAGACATGTCATACAGCACAGATCGCGGTCAGAGTCCAGTGTTGAGTCCTTCTTCGCACGCGGTGCGTGTGTTACCATAATGACAGTGGACAATTCGGCCTCCACTACGTCAAAAGACAAGTTATTCTCTGTGTGGAAAATCACGTACAAGGACACTGTGCAGTTGAGGAGAAAATTAGAGTTTTTCACTTATTCCAGGTTTGACATGGAG…
TJK35411_2010-03-10	GGTTTGGGCCAGATGCTCGAGAGCATGATTGACAACACAGTCCGCGAAACAGTAGGGGCTTCAACCTCTCGGGACGCTCTCCCAAACACCGAGTCCAGCGGCCCAGCCCACTCCAAGGAAATTCCGGCGCTCACCGCAGTAGAGACGGGAGCCACAAACCCGTTGGTTCCCTCAGACACCGTACAAACTAGACATGTCATACAGCACAGATCGCGGTCAGAGTCCAGTGTTGAGTCCTTCTTCGCACGCGGTGCGTGTGTTACCATAATGACAGTGGACAATTCGGCCTCCACTACGTCAAAAGACAAGTTATTCTCTGTGTGGAAAATCACGTACAAGGACACTGTGCAGTTGAGGAGAAAATTAGAGTTTTTCACTTATTCCAGGTTTGACATGGAG…
TJK35327_2010-03-30	GGTTTGGGCCAGATGCTCGAGAGCATGATTGACAACACAGTCCGCGAAACAGTAGGGGCTTCAACCTCTCGGGACGCTCTCCCAAACACCGAGTCCAGCGGCCCAGCCCACTCCAAGGAAATTCCGGCGCTCACCGCAGTAGAGACGGGAGCCACAAACCCGTTGGTTCCCTCAGACACCGTACAAACTAGACATGTCATACAGCACAGATCGCGGTCAGAGTCCAGTGTTGAGTCCTTCTTCGCACGCGGTGCGTGTGTTACCATAATGACAGTGGACAATTCGGCCTCCACTACGTCAAAAGACAAGTTATTCTCTGTGTGGAAAATCACGTACAAGGACACTGTGCAGTTGAGGAGAAAATTAGAGTTTTTCACTTATTCCAGGTTTGACATGGAG…
TJK35311_2010-04-08	GGTTTGGGCCAGATGCTCGAGAGCATGATTGACAACACAGTCCGCGAAACAGTAGGGGCTTCAACCTCTCGGGACGCTCTCCCAAACACCGAGTCCAGCGGCCCAGCCCACTCCAAGGAAATTCCGGCGCTCACCGCAGTAGAGACGGGAGCCACAAACCCGTTGGTTCCCTCAGACACCGTACAAACTAGACATGTCATACAGCACAGATCGCGGTCAGAGTCCAGTGTTGAGTCCTTCTTCGCACGCGGTGCGTGTGTTACCATAATGACAGTGGACAATTCGGCCTCCACTACGTCAAAAGACAAGTTATTCTCTGTGTGGAAAATCACGTACAAGGACACTGTGCAGTTGAGGAGAAAATTAGAGTTTTTCACTTATTCCAGGTTTGACATGGAG…
TJK35483_2010-04-13	GGTTTGGGCCAGATGCTCGAGAGCATGATTGACAACACAGTCCGCGAAACAGTAGGGGCTTCAACCTCTCGGGACGCTCTCCCAAACACCGAGTCCAGCGGCCCAGCCCACTCCAAGGAAATTCCGGCGCTCACCGCAGTAGAGACGGGAGCCACAAACCCGTTGGTTCCCTCAGACACCGTACAAACTAGACATGTCATACAGCACAGATCGCGGTCAGAGTCCAGTGTTGAGTCCTTCTTCGCACGCGGTGCGTGTGTTACCATAATGACAGTGGACAATTCGGCCTCCACTACGTCAAAAGACAAGTTATTCTCTGTGTGGAAAATCACGTACAAGGACACTGTGCAGTTGAGGAGAAAATTAGAGTTTTTCACTTATTCCAGGTTTGACATGGAG…
TJK35515_2010-04-22	GGTTTGGGCCAGATGCTCGAGAGCATGATTGACAACACAGTCCGCGAAACAGTAGGGGCTTCAACCTCTCGGGACGCTCTCCCAAACACCGAGTCCAGCGGCCCAGCCCACTCCAAGGAAATTCCGGCGCTCACCGCAGTAGAGACGGGAGCCACAAACCCGTTGGTTCCCTCAGACACCGTACAAACTAGACATGTCATACAGCACAGATCGCGGTCAGAGTCCAGTGTTGAGTCCTTCTTCGCACGCGGTGCGTGTGTTACCATAATGACAGTGGACAATTCGGCCTCCACTACGTCAAAAGACAAGTTATTCTCTGTGTGGAAAATCACGTACAAGGACACTGTGCAGTTGAGGAGAAAATTAGAGTTTTTCACTTATTCCAGGTTTGACATGGAG…
TJK35503_2010-04-15	GGTTTGGGCCAGATGCTCGAGAGCATGATTGACAACACAGTCCGCGAAACAGTAGGGGCTTCAACCTCTCGGGACGCTCTCCCAAACACCGAGTCCAGCGGCCCAGCCCACTCCAAGGAAATTCCGGCGCTCACCGCAGTAGAGACGGGAGCCACAAACCCGTTGGTTCCCTCAGACACCGTACAAACTAGACATGTCATACAGCACAGATCGCGGTCAGAGTCCAGTGTTGAGTCCTTCTTCGCACGCGGTGCGTGTGTTACCATAATGACAGTGGACAATTCGGCCTCCATTACGTCAAAAGACAAGTTATTCTCTGTGTGGAAAATCACGTACAAGGACACTGTGCAGTTGAGGAGAAAATTAGAGTTTTTCACTTATTCCAGGTTTGACATGGAG…
TJK36978_2010-06-06	GGTTTGGGCCAGATGCTCGAGAGCATGATTGACAACACAGTCCGCGAAACAGTAGGGGCTTCAACCTCTCGGGACGCTCTTCCAAACACTGAGTCCAGCGGCCCAGCCCACTCCAAGGAAATTCCGGCGCTCACCGCAGTAGAGACGGGAGCCACAAACCCGTTGGTTCCCTCAGACACCGTACAAACTAGACATGTCATACAGCACAGATCGCGGTCAGAGTCCAGTGTTGAGTCCTTCTTCGCACGCGGTGCGTGTGTTACCATAATGACAGTGGACAATTCGGCCTCCACTACGTCAAAAGACAAGTTATTCTCTGTGTGGAAAATCACGTACAAGGACACTGTGCAGTTGAGGAGAAAATTAGAGTTTTTCACTTATTCCAGGTTTGACATGGAG…
TJK36987_2010-05-29	GGTTTGGGCCAGATGCTCGAGAGCATGATTGACAACACAGTCCGCGAAACAGTAGGGGCTTCAACCTCTCGGGACGCTCTTCCAAACACTGAGTCCAGCGGCCCAGCCCACTCCAAGGAAATTCCGGCGCTCACCGCAGTAGAGACGGGAGCCACAAACCCGTTGGTTCCCTCAGACACCGTACAAACTAGACATGTCATACAGCACAGATCGCGGTCAGAGTCCAGTGTTGAGTCCTTCTTCGCACGCGGTGCGTGTGTTACCATAATGACAGTGGACAATTCGGCCTCCACTACGTCAAAAGACAAGTTATTCTCTGTGTGGAAAATCACGTACAAGGACACTGTGCAGTTGAGGAGAAAATTAGAGTTTTTCACTTATTCCAGGTTTGACATGGAG…
TJK35305_2010-04-12	GGTTTGGGCCAGATGCTCGAGAGCATGATTGACAACACAGTCCGCGAAACAGTAGGGGCTTCAACCTCTCGGGACGCTCTCCCAAACACCGAGTCCAGCGGCCCAGCCCACTCCAAGGAAATTCCGGCGCTCACCGCAGTAGAGACGGGAGCCACAAACCCGTTGGTTCCCTCAGACACCGTACAAACTAGACATGTCATACAGCACAGATCGCGGTCAGAGTCCAGTGTTGAGTCCTTCTTCGCACGCGGTGCGTGTGTTACCATAATGACAGTGGACAATTCGGCCTCCACTACGTCAAAAGACAAGTTATTCTCTGTGTGGAAAATCACGTACAAGGACACTGTGCAGTTGAGGAGAAAATTAGAGTTTTTCACTTATTCCAGGTTTGACATGGAG…
TJK35505_2010-04-23	GGTTTGGGCCAGATGCTCGAGAGCATGATTGACAACACAGTCCGCGAAACAGTAGGGGCTTCAACCTCTCGGGACGCTCTCCCAAACACCGAGTCCAGCGGCCCAGCCCACTCCAAGGAAATTCCGGCGCTCACCGCAGTAGAGACGGGAGCCACAAACCCGTTGGTTCCCTCAGACACCGTACAAACTAGACATGTCATACAGCACAGATCGCGGTCAGAGTCCAGTGTTGAGTCCTTCTTCGCACGCGGTGCGTGTGTTACCATAATGACAGTGGACAATTCGGCCTCCACTACGTCAAAAGACAAGTTATTCTCTGTGTGGAAAATCACGTACAAGGACACTGTGCAGTTGAGGAGAAAATTAGAGTTTTTCACTTATTCCAGGTTTGACATGGAG…
TJK35309_2010-04-10	GGTTTGGGCCAGATGCTCGAGAGCATGATTGACAACACAGTCCGCGAAACAGTAGGGGCTTCAACCTCTCGGGACGCTCTCCCAAACACCGAGTCCAGCGGCCCAGCCCACTCCAAGGAAATTCCGGCGCTCACCGCAGTAGAGACGGGAGCCACAAACCCGTTGGTTCCCTCAGACACCGTACAAACTAGACATGTCATACAGCACAGATCGCGGTCAGAGTCCAGTGTTGAGTCCTTCTTCGCACGCGGTGCGTGTGTTACCATAATGACAGTGGACAATTCGGCCTCCACTACGTCAAAAGACAAGTTATTCTCTGTGTGGAAAATCACGTACAAGGACACTGTGCAGTTGAGGAGAAAATTAGAGTTTTTCACTTATTCCAGGTTTGACATGGAG…
TJK35287_2010-04-09	GGTTTGGGCCAGATGCTCGAGAGCATGATTGACAACACAGTCCGCGAAACAGTAGGGGCTTCAACCTCTCGGGACGCTCTCCCAAACACCGAGTCCAGCGGCCCAGCCCACTCCAAGGAAATTCCGGCGCTCACCGCAGTAGAGACGGGAGCCACAAACCCGTTGGTTCCCTCAGACACCGTACAAACTAGACATGTCATACAGCACAGATCGCGGTCAGAGTCCAGTGTTGAGTCCTTCTTCGCACGCGGTGCGTGTGTTACCATAATGACAGTGGACAATTCGGCCTCTACTACGTCAAAAGACAAGTTATTCTCTGTGTGGAAAATCACGTACAAGGACACTGTGCAGTTGAGGAGAAAATTAGAGTTTTTCACTTATTCCAGGTTTGACATGGAG…
TJK35349_2010-04-07	GGTTTGGGCCAGATGCTCGAGGGCATGATTGACAACACAGTCCGCGAAACAGTAGGGGCTTCAACCTCTCGGGACGCTCTCCCAAACACCGAGTCCAGCGGCCCAGCCCACTCCAAGGAAATTCCGGCGCTCACCGCAGTAGAGACGGGAGCCACAAACCCGTTGGTTCCCTCAGACACCGTACAAACTAGACATGTCATACAGCACAGATCGCGGTCAGAGTCCAGTGTTGAGTCCTTCTTCGCACGCGGTGCGTGTGTTACCATAATGACAGTGGACAATTCGGCCTCCACTACGTCAAAAGACAAGTTATTCTCTGTGTGGAAAATCACGTACAAGGACACTGTGCAGTTGAGGAGAAAATTAGAGTTTTTCACTTATTCCAGGTTTGACATGGAG…
TJK35343_2010-04-03	GGTTTGGGCCAGATGCTCGAGAGCATGATTGACAACACAGTCCGCGAAACAGTAGGGGCTTCAACCTCTCGGGACGCTCTCCCAAACACCGAGTCCAGCGGCCCAGCCCACTCCAAGGAAATCCCGGCGCTCACCGCAGTAGAGACGGGAGCCACAAACCCGTTGGTTCCCTCAGACACCGTACAAACTAGACATGTCATACAGCACAGATCGCGGTCAGAGTCCAGTGTTGAGTCCTTCTTCGCACGCGGTGCGTGTGTTACCATAATGACAGTGGACAATTCGGCCTCCACTACGTCAAAAGACAAGTTATTCTCTGTGTGGAAAATCACGTACAAGGACACTGTGCAGTTGAGGAGAAAATTAGAGTTTTTCACTTATTCCAGGTTTGACATGGAG…
TJK35351_2010-04-09	GGTTTGGGCCAGATGCTCGAGAGCATGATTGACAACACAGTCCGCGAAACAGTAGGGGCTTCAACCTCTCGGGACGCTCTCCCAAACACCGAGTCCAGCGGCCCAGCCCACTCCAAGGAAATCCCGGCGCTCACCGCAGTAGAGACGGGAGCCACAAACCCGTTGGTTCCCTCAGACACCGTACAAACTAGACATGTCATACAGCACAGATCGCGGTCAGAGTCCAGTGTTGAGTCCTTCTTCGCACGCGGTGCGTGTGTTACCATAATGACAGTGGACAATTCGGCCTCCACTACGTCAAAAGACAAGTTATTCTCTGTGTGGAAAATCACGTACAAGGACACTGTGCAGTTGAGGAGAAAATTAGAGTTTTTCACTTATTCCAGGTTTGACATGGAG…
TJK37013_2010-05-23	GGTTTGGGCCAGATGCTCGAGAGCATGATTGACAACACAGTCCGCGAAACAGTAGGGGCTTCAACCTCTCGGGACGCTCTCCCAAACACCGAGTCCAGCGGCCCAGCCCACTCCAAGGAAATTCCGGCGCTCACCGCAGTAGAGACGGGAGCCACAAACCCGTTGGTTCCCTCAGACACCGTACAAACTAGACATGTCATACAGCACAGATCGCGGTCAGAGTCCAGTGTTGAGTCCTTCTTCGCACGCGGTGCGTGTGTTACCATAATGACAGTGGACAATTCGGCCTCCACTACGTCAAAAGACAAGTTATTCTCTGTGTGGAAAATCACGTACAAGGACACTGTGCAGTTGAGGAGAAAATTAGAGTTTTTCACTTATTCCAGATTTGACATGGAG…
TJK35281_2010-04-04	GGTTTGGGCCAGATGCTCGAGAGCATGATTGACAACACAGTCCGCGAAACAGTAGGGGCTTCAACCTCTCGGGACGCTCTCCCAAACACCGAGTCCAGCGGCCCAGCCCACTCCAAGGAAATTCCGGCGCTCACCGCAGTAGAGACGGGAGCCACAAACCCGTTGGTTCCCTCAGACACCGTACAAACTAGACATGTCATACAGCACAGATCGCGGTCAGAGTCCAGTGTTGAGTCCTTCTTCGCACGCGGTGCGTGTGTTACCATAATGACAGTGGACAATTCGGCCTCCACTACGTCAAAAGACAAGTTATTCTCTGTGTGGAAAATCACGTACAAGGACACTGTGCAGTTGAGGAGAAAATTAGAGTTTTTCACTTATTCCAGGTTTGACATGGAG…
TJK36509_2010-05-11	GGTTTGGGCCAGATGCTCGAGAGCATGATTGACAACACAGTCCGCGAAACAGTAGGGGCTTCAACCTCTCGGGACGCTCTCCCAAACACCGAGTCCAGCGGCCCAGCCCACTCCAAGGAAATTCCGGCGCTCACCGCAGTAGAGACGGGAGCCACAAACCCGTTGGTTCCCTCAGACACCGTACAAACTAGACATGTCATACAGCACAGATCGCGGTCAGAGTCCAGTGTTGAGTCCTTCTTCGCACGCGGTGCGTGTGTTACCATAATGACAGTGGACAATTCGGCCTCCACTACGTCAAAAGACAAGTTATTCTCTGTGTGGAAAATCACGTACAAGGACACTGTGCAGTTGAGGAGAAAATTAGAGTTTTTCACTTATTCCAGGTTTGACATGGAG…
TJK36401_2010-05-15	GGTTTGGGTCAGATGCTCGAGAGCATGATTGACAACACAGTCCGCGAAACAGTAGGGGCTTCAACCTCTCGGGACGCTCTCCCAAACACCGAGTCCAGCGGCCCAGCCCACTCCAAGGAAATTCCGGCGCTCACCGCAGTAGAGACGGGAGCCACAAACCCGTTGGTTCCCTCAGACACCGTACAAACTAGACATGTCATACAGCACAGATCGCGGTCAGAGTCCAGTGTTGAGTCCTTCTTCGCACGCGGTGCGTGTGTTACCATAATGACAGTGGACAATTCGGCCTCCACTACGTCAAAAGACAAGTTATTCTCTGTGTGGAAAATCACGTACAAGGACACTGTGCAGTTGAGGAGAAAATTAGAGTTTTTCACTTATTCCAGGTTTGACATGGAG…
TJK36371_2010-05-13	GGTTTGGGTCAGATGCTCGAGAGCATGATTGACAACACAGTCCGCGAAACAGTAGGGGCTTCAACCTCTCGGGACGCTCTCCCAAACACCGAGTCCAGCGGCCCAGCCCACTCCAAGGAAATTCCGGCGCTCACTGCAGTAGAGACGGGAGCCACAAACCCGTTGGTTCCCTCAGATACCGTACAAACTAGACATGTCATACAGCACAGATCGCGGTCAGAGTCCAGTGTTGAGTCCTTCTTCGCACGCGGTGCGTGTGTTACCATAATGACAGTGGACAATTCGGCCTCCACTACGTCAAAAGACAAGTTATTCTCTGTGTGGAAAATCACGTACAAGGACACTGTGCAGTTGAGGAGAAAATTAGAGTTTTTCACTTATTCCAGGTTTGACATGGAG…
TJK35507_2010-04-24	GGTTTGGGCCAGATGCTCGAGAGCATGATTGACAACACAGTCCGCGAAACAGTAGGGGCTTCAACCTCTCGGGACGCTCTCCCAAACACCGAGTCCAGCGGCCCAGCCCACTCCAAGGAAATTCCGGCGCTCACCGCAGTAGAGACGGGAGCCACAAACCCGTTGGTTCCCTCAGACACCGTACAAACTAGACATGTCATCCAGCACAGATCGCGGTCAGAGTCCAGTGTTGAGTCCTTCTTCGCACGCGGTGCGTGTGTTACCATAATGACAGTGGACAATTCGGCCTCCACTACGTCAAAAGACAAGTTATTCTCTGTGTGGAAAATCACGTACAAGGACACTGTGCAGTTGAGGAGAAAATTAGAGTTTTTCACTTATTCCAGGTTTGACATGGAG…
TJK35359_2010-03-30	GGTTTGGGCCAGATGCTCGAGAGCTTGATTGACAACACAGTCCGCGAAACAGTAGGGGCTTCAACCTCTCGGGACGCTCTCCCAAACACCGAGTCCAGCGGCCCAGCCCACTCCAAGGAAATTCCGGCGCTCACCGCAGTAGAGACGGGAGCCACAAACCCGTTGGTTCCCTCAGACACCGTACAAACTAGACATGTCATACAGCACAGATCGCGGTCAGAGTCCAGTGTTGAGTCCTTCTTCGCACGCGGTGCGTGTGTTACCATAATGACAGTGGACAATTCGGCCTCCACTACGTCAAAAGACAAGTTATTTTCTGTGTGGAAAATCACGTACAAGGACACTGTGCAGTTGAGGAGAAAATTAGAGATTTTCACTTATTCCAGGTTTGACATGGAG…
TJK35333_2010-03-30	GGTTTGGGCCAGATGCTCGAGAGCATGATTGACAACACAGTCCGCGAAACAGTAGGGGCTTCAACCTCTCGGGACGCTCTCCCAAACACCGAGTCCAGCGGCCCAGCCCACTCCAAGGAAATTCCGGCGCTCACCGCAGTAGAGACGGGAGCCACAAACCCGTTGGTTCCCTCAGACACCGTACAAACTAGACATGTCATACAGCACAGATCGCGGTCAGAGTCCAGTGTTGAGTCCTTCTTCGCACGCGGTGCGTGTGTTACCATAATGACAGTGGACAATTCGGCCTCCACTACGTCAAAAGACAAGTTATTCTCTGTGTGGAAAATCACGTACAAGGACACTGTGCAGTTGAGGAGAAAATTAGAGATTTTCACTTATTCCAGGTTTGACATGGAG…
TJK36315_2010-05-21	GGTTTGGGCCAGATGCTCGAGAGCATGATTGACAACACAGTCCGCGAAACAGTAGGAGCTTCAACTTCTCGGGACGCTCTCCCAAACACCGAGTCCAGCGGCCCAGCCCACTCCAAGGAAATTCCGGCACTCACCGCAGTAGAGACGGGAGCCACAAACCCATTGGTTCCCTCAGACACCGTACAAACTAGACATGTCATACAGCACAGATCGCGGTCAGAGTCCAGTGTTGAGTCCTTCTTCGCACGCGGTGCGTGTGTTACCATAATGACAGTGGACAATTCGGCCTCCACTACGTCAAAAGACAAGTTATTCTCTGTGTGGAAAATCACGTACAAGGACACTGTGCAGTTGAGGAGAAAATTAGAGATTTTCACTTATTCCAGGTTTGACATGGAG…
TJK36565_2010-05-21	GGTTTGGGCCAGATGCTCGAGAGCATGATTGACAACACAGTCCGCGAAACAGTAGGAGCTTCAACTTCTCGGGACGCTCTCCCAAACACCGAGTCCAGCGGCCCAGCCCACTCCAAGGAAATTCCGGCACTCACCGCAGTAGAGACGGGAGCCACAAACCCATTGGTTCCCTCAGACACCGTACAAACTAGACATGTCATACAGCACAGATCGCGGTCAGAGTCCAGTGTTGAGTCCTTCTTCGCACGCGGTGCGTGTGTTACCATAATGACAGTGGACAATTCGGCCTCCACTACGTCAAAAGACAAGTTATTCTCTGTGTGGAAAATCACGTACAAGGACACTGTGCAGTTGAGGAGAAAATTAGAGATTTTCACTTATTCCAGGTTTGACATGGAG…
TJK35365_2010-04-03	GGTTTGGGCCAGATGCTCGAGAGCATGATTGACAACACAGTCCGCGAAACAGTAGGGGCTTCAACCTCTCGGGACGCTCTCCCAAACACCGAGTCCAGCGGCCCAGCCCACTCCAAGGAAATTCCGGCGCTCACCGCAGTAGAGACGGGAGCCACAAACCCGTTGGTTCCCTCAGACACCGTACAAACTAGACATGTCATACAGCACAGATCGCGGTCAGAGTCCAGTGTTGAGTCCTTCTTCGCACGCGGTGCGTGTGTTACCATAATGACAGTGGACAATTCGGCCTCCACTACGTCAAAAGACAAGTTATTCTCTGTGTGGAAAATCACGTACAAGGACACTGTGCAGTTGAGGAGAAAATTAGAGTTTTTCACTTATTCCAGGTTTGACATGGAG…
TJK35497_2010-04-22	GGTTTGGGCCAGATGCTCGAGAGCATGATTGACAACACAGTCCGCGAAACAGTAGGGGCTTCAACCTCTCGGGACGCTCTCCCAAACACCGAGTCCAGCGGCCCAGCCCACTCCAAGGAAATTCCGGCGCTCACCGCAGTAGAGACGGGAGCCACAAACCCGTTGGTTCCCTCAGACACCGTACAAACTAGACATGTCATACAGCACAGATCGCGGTCAGAGTCCAGTGTTGAGTCCTTCTTCGCACGCGGTGCGTGTGTTACCATAATGACAGTGGACAATTCGGCCTCCACTACGTCAAAAGACAAGTTATTCTCTGTGTGGAAAATCACGTACAAGGACACTGTGCAGTTGAGGAGAAAATTAGAGTTTTTCACTTATTCCAGGTTTGACATGGAG…
TJK36583_2010-05-11	GGTTTGGGCCAGATGCTCGAGAGCATGATTGACAACACAGTCCGCGAAACAGTAGGGGCTTCAACCTCTCGGGACGCTCTCCCAAACACCGAGTCCAGCGGCCCAGCCCACTCCAAGGAAATTCCGGCGCTCACCGCAGTAGAGACGGGAGCCACAAACCCGTTGGTTCCCTCAGACACCGTACAAACTAGACATGTCATACAGCACAGATCGCGGTCAGAGTCCAGTGTTGAGTCCTTCTTCGCACGCGGTGCGTGTGTTACCATAATGACAGTGGACAATTCGGCCTCCACTACGTCAAAAGACAAGTTATTCTCTGTGTGGAAAATCACGTACAAGGACACTGTGCAGTTGAGGAGAAAATTAGAGTTTTTCACTTATTCCAGGTTTGACATGGAG…
TJK35421_2010-02-23	GGTTTGGGCCAGATGCTCGAGAGCATGATTGACAACACAGTCCGCGAAACAGTAGGGGCTTCAACCTCTCGGGACGCTCTCCCAAACACCGAGTCCAGCGGCCCAGCCCACTCCAAGGAAATTCCGGCGCTCACCGCAGTAGAGACGGGAGCCACAAACCCGTTGGTTCCCTCAGACACCGTACAAACTAGACATGTCATACAGCACAGATCGCGGTCAGAGTCCAGTGTTGAGTCCTTCTTCGCACGCGGTGCGTGTGTTACCATAATGACAGTGGACAATTCGGCCTCCACTACGTCAAAAGACAAGTTATTCTCTGTGTGGAAAATCACGTACAAGGACACTGTGCAGTTGAGGAGAAAATTAGAGTTTTTCACTTATTCCAGGTTTGACATGGAG…
TJK35974_2010-05-08	GGTTTGGGCCAGATGCTCGAGAGCATGATTGACAACACAGTCCGCGAAACAGTAGGGGCTTCAACCTCTCGGGACGCTCTCCCAAACACCGAGTCCAGCGGCCCAGCCCACTCCAAGGAAATTCCGGCGCTCACCGCAGTAGAGACGGGAGCCACAAACCCGTTGGTTCCCTCAGACACCGTACAAACTAGACATGTCATACAGCATAGATCGCGGTCAGAGTCCAGTGTTGAGTCCTTCTTCGCACGCGGTGCGTGTGTTACCATAATGACAGTGGACAATTCGGCCTCCACTACGTCAAAAGACAAGTTATTCTCTGTGTGGAAAATCACGTACAAGGACACAGTGCAGTTGAGGAGAAAATTGGAGTTTTTCACTTATTCCAGGTTTGACATGGAG…
TJK36479_2010-05-18	GGTTTGGGCCAGATGCTCGAGAGCATGATTGACAACACAGTCCGCGAAACAGTAGGGGCTTCAACCTCTCGGGACGCTCTCCCAAACACCGAGTCCAGCGGCCCAGCCCACTCCAAGGAAATTCCGGCGCTCACCGCAGTAGAGACGGGAGCCACAAACCCGTTGGTTCCCTCAGACACCGTACAAACTAGACATGTCATACAGCACAGATCGCGGTCAGAGTCCAGTGTTGAGTCCTTCTTCGCACGCGGTGCGTGTGTTACCATAATGACAGTGGACAATTCGGCCTCCACTACGTCAAAAGACAAGTTATTCTCTGTGTGGAAAATCACGTACAAGGACACTGTGCAGTTGAGGAGAAAATTAGAGTTTTTCACTTATTCCAGGTTTGACATGGAG…
TJK35491_2010-04-16	GGTTTGGGCCAGATGCTCGAGAGCATGATCGACAACACAGTCCGCGAAACAGTAGGGGCTTCAACCTCTCGGGACACTCTCCCAAACACCGAGTCCAGCGGCCCAGCCCACTCCAAGGAAATTCCGGCGCTCACCGCAGTAGAGACGGGAGCCACAAACCCGTTGGTTCCCTCAGACACCGTACAAACTAGACATGTCATACAGCACAGATCGCGGTCAGAGTCCAGTGTTGAGTCCTTCTTCGCACGCGGTGCGTGTGTTACCATAATGACAGTGGACAATTCGGCCTCCACTACGTCAAAAGACAAGTTATTCTCTGTGTGGAAAATCACGTACAAGGACACTGTGCAGTTGAGGAGAAAATTAGAGTTTTTCACTTATTCCAGGTTTGACATGGAG…
TJK35495_2010-04-22	GGTTTGGGCCAGATGCTCGAGAGCATGATCGACAACACAGTCCGCGAAACAGTAGGGGCTTCAACCTCTCGGGACGCTCTCCCAAATACCGAGTCCAGCGGCCCAGCCCACTCCAAGGAAATTCCGGCGCTCACCGCAGTAGAGACGGGAGCCACAAACCCGTTGGTTCCCTCAGACACCGTACAAACTAGACATGTCATACAGCACAGATCGCGGTCAGAGTCCAGTGTTGAGTCCTTCTTCGCACGCGGTGCGTGTGTTACCATAATGACAGTGGACAATTCGGCCTCCACTACGTCAAAAGACAAGTTATTCTCTGTGTGGAAAATCACGTACAAGGACACTGTGCAGTTGAGGAGAAAATTAGAGTTTTTCACTTATTCCAGGTTTGACATGGAG…
TJK35627_2010-04-16	GGTTTGGGCCAGATGCTCGAGAGCATGATTGACAACACAGTCCGCGAAACAGTAGGGGCTTCAACCTCTCGGGACACTCTCCCAAACACCGAGTCCAGCGGCCCAGCCCACTCCAAGGAAATTCCGGCGCTCACCGCAGTAGAGACGGGAGCCACAAACCCGTTGGTTCCCTCAGACACCGTACAAACTAGACATGTCATACAGCACAGATCGCGGTCAGAGTCCAGTGTTGAGTCCTTCTTCGCACGCGGTGCGTGTGTTACCATAATGACAGTGGACAATTCGGCCTCCACTACGTCAAAAGACAAGTTATTCTCTGTGTGGAAAATCACGTACAAGGACACTGTGCAGTTGAGGAGAAAATTAGAGTTTTTCACTTATTCCAGGTTTGACATGGAG…
TJK35261_2010-03-21	GGTTTGGGCCAGATGCTCGAGAGCATGATTGACAACACAGTCCGCGAAACAGTAGGGGCTTCAACCTCTCGGGACGCTCTCCCAAACACCGAGTCCAGCGGCCCAGCCCACTCCAAGGAAATTCCGGCGCTCACCGCAGTAGAGACGGGAGCCACAAACCCGTTGGTTCCCTCAGACACCGTACAAACTAGACATGTCATACAGCACAGATCGCGGTCAGAGTCCAGTGTTGAGTCCTTCTTCGCACGCGGTGCGTGTGTTACCATAATGACAGTGGACAATTCGGCCTCCACAACGTCAAAAGACAAGTTATTCTCTGTGTGGAAAATCACGTACAAGGACACTGTGCAGTTGAGGAGAAAATTAGAGTTTTTCACTTATTCCAGGTTTGACATGGAG…
TJK35487_2010-04-08	GGTTTGGGCCGGATGCTCGAGAGCATGATTGACAACACAGTCCGCGAAACAGTAGGGGCTTCAACCTCTCGGGACGCTCTCCCAAACACCGAGTCCAGCGGCCCAGCCCACTCCAAGGAAATTCCGGCGCTCACCGCAGTAGAGACGGGAGCCACAAACCCGTTGGTTCCCTCAGACACCGTACAAACTAGACATGTCATACAGCACAGATCGCGGTCAGAGTCCAGTGTTGAGTCCTTCTTCGCACGCGGTGCGTGTGTTACCATAATGACAGTGGACAATTCGGCCTCCACTACGTCAAAAGACAAGTTATTCTCTGTGTGGAAAATCACGTACAAGGACACTGTGCAGTTGAGGAGAAAATTAGAGTTTTTCACTTATTCCAGGTTTGACATGGAG…
TJK35499_2010-04-19	GGTTTGGGCCGGATGCTCGAGAGCATGATTGACAACACAGTCCGCGAAACAGTAGGGGCTTCAACCTCTCGGGACGCTCTCCCAAACACCGAGTCCAGCGGCCCAGCCCACTCCAAGGAAATTCCGGCGCTCACCGCAGTAGAGACGGGAGCCACAAACCCGTTGGTTCCCTCAGACACCGTACAAACTAGACATGTCATACAGCACAGATCGCGGTCAGAGTCCAGTGTTGAGTCCTTCTTCGCACGCGGTGCGTGTGTTACCATAATGACAGTGGACAATTCGGCCTCCACTACGTCAAAAGACAAGTTATTCTCTGTGTGGAAAATCACGTACAAGGACACTGTGCAGTTGAGGAGAAAATTAGAGTTTTTCACTTATTCCAGGTTTGACATGGAG…
TJK35389_2010-02-01	GGTTTGGGCCGGATGCTCGAGAGCATGATTGACAACACAGTCCGCGAAACAGTAGGGGCTTCAACCTCTCGGGATGCTCTCCCAAACACCGAGTCCAGCGGCCCAGCCCACTCCAAGGAAATTCCGGCGCTCACCGCAGTAGAGACGGGAGCCACAAACCCGTTGGTTCCCTCAGACACCGTACAAACTAGACATGTCATACAGCACAGATCGCGGTCAGAGTCCAGTGTTGAGTCCTTCTTCGCACGCGGTGCGTGTGTTACCATAATGACAGTGGACAATTCGGCCTCCACTACGTCAAAAGACAAGTTATTCTCTGTGTGGAAAATCACGTACAAGGACACTGTGCAGTTGAGGAGAAAATTAGAGTTTTTCACTTATTCCAGGTTTGACATGGAG…
TJK35393_2010-03-01	GGTTTGGGCCGGATGCTCGAGAGCATGATTGACAACACAGTCCGCGAAACAGTAGGGGCTTCAACCTCTCGGGACGCTCTCCCAAACACCGAGTCCAGCGGCCCAGCCCACTCCAAGGAAATTCCGGCGCTCACCGCAGTAGAGACGGGAGCCACAAACCCGTTGGTTCCCTCAGACACCGTACAAACTAGACATGTCATACAGCACAGATCGCGGTCAGAGTCCAGTGTTGAGTCCTTCTTCGCACGCGGTGCGTGTGTTACCATAATGACAGTGGACAATTCGGCCTCCACTACGTCAAAAGACAAGTTATTCTCTGTGTGGAAAATCACGTACAAGGACACTGTGCAGTTGAGGAGAAAATTAGAGTTTTTCACTTATTCCAGGTTTGACATGGAG…
TJK35828_2010-05-02	GGTTTGGGCCGGATGCTCGAGAGCATGATTGACAACACAGTCCGCGAAACAGTAGGGGCTTCAACCTCTCGGGACGCTCTCCCAAACACCGAGTCCAGCGGCCCAGCCCACTCCAAGGAAATTCCGGCGCTCACCGCAGTAGAGACGGGAGCCACAAACCCGTTGGTTCCCTCAGACACCGTACAAACTAGACATGTCATACAGCACAGATCGCGGTCAGAGTCCAGTGTTGAGTCCTTCTTCGCACGCGGTGCGTGTGTTACCATAATGACAGTGGACAATTCGGCCTCCACTACGTCAAAAGACAAGTTATTCTCTGTGTGGAAAATCACGTACAAGGACACTGTGCAGTTGAGGAGAAAATTAGAGTTTTTCACTTATTCCAGGTTTGACATGGAG…
TJK35494_2010-04-19	GGTTTGGGCCGGATGCTCGAGAGCATGATTGACAACACAGTCCGCGAAACAGTAGGGGCTTCAACCTCTCGGGACGCTCTCCCAAACACCGAGTCCAGCGGCCCAGCCCACTCCAAGGAAATTCCGGCGCTCACCGCAGTAGAGACGGGAGCCACAAACCCGTTGGTTCCCTCAGACACCGTACAAACTAGACATGTCATACAGCACAGATCGCGGTCAGAGTCCAGTGTTGAGTCCTTCTTCGCACGCGGTGCGTGTGTTACCATAATGACAGTGGACAATTCGGCCTCCACTACGTCAAAAGACAAGTTATTCTCTGTGTGGAAAATCACGTACAAGGACACTGTGCAGTTGAGGAGAAAATTAGAGTTTTTCACTTATTCCAGGTTTGACATGGAG…
TJK36331_2010-05-08	GGTTTGGGCCGGATGCTCGAGAGCATGATTGACAACACAGTCCGCGAAACAGTAGGGGCTTCAACCTCTCGGGACGCTCTCCCAGACACCGAGTCCAGCGGCCCAGCCCACTCCAAGGAAATTCCGGCGCTCACCGCAGTAGAGACGGGAGCCACAAACCCGTTGGTTCCCTCAGACACCGTACAAACTAGACATGTCATACAGCACAGATCGCGGTCAGAGTCCAGTGTTGAGTCCTTCTTCGCACGCGGTGCGTGTGTTACCATAATGACAGTGGATAATTCGGCCTCCACTACGTCAAAAGACAAGTTATTCTCTGTGTGGAAAATCACGTACAAGGACACTGTGCAGTTGAGGAGAAAATTAGAGTTTTTCACTTATTCCAGGTTTGACATGGAG…
TJK36980_2010-06-06	GGTTTGGGCCGGATGCTCGAGAGCATGATTGACAACACAGTCCGCGAAACAGTAGGGGCTTCAACCTCTCGGGACGCTCTCCCAAACACCGAGTCCAGCGGCCCAGCCCACTCCAAGGAAATTCCGGCGCTCACCGCAGTAGAGACGGGAGCCACAAACCCGTTGGTTCCCTCAGACACCGTACAAACTAGACATGTCATACAGCACAGATCGCGGTCAGAGTCCAGTGTTGAGTCCTTCTTCGCACGCGGTGCGTGTGTTACCATAATGACAGTGGACAATTCGGCCTCCACTACATCGAAAGACAAGTTATTCTCTGTGTGGAAAATCACGTACAAGGACACTGTGCAGTTGAGGAGAAAATTAGAGTTTTTCACTTATTCCAGATTTGACATGGAG…
TJK35822_2010-05-03	GGTTTGGGCCGGATGCTCGAGAGCATGATTGACAACACAGTCCGCGAAACAGTAGGGGCTTCAACCTCTCGGGACGCTCTCCCAAACACCGAGTCCAGCGGCCCAGCCCACTCCAAGGAAATTCCGGCGCTCACCGCAGTAGAGACGGGAGCCACAAACCCGTTGGTTCCCTCAGACACCGTACAAACTAGACATGTCATACAGCACAGATCGCGGTCAGAGTCCAGTGTTGAGTCCTTCTTCGCACGCGGTGCGTGTGTTACCATAATGACAGTGGACAATTCGGCCTCCACTACGTCAAAAGACAAGTTATTCTCTGTGTGGAAAATCACGTACAAGGACACTGTGCAGTTGAGGAGAAAATTAGAGTTTTTCACCTATTCCAGGTTTGACATGGAG…
TJK35868_2010-05-01	GGTTTGGGCCRGATGCTCGAGAGCATGATTGACAACACAGTCCGCGAAACAGTAGGGGCTTCAACCTCTCGGGACGCTCTCCCAAACACCGAGTCCAGCGGCCCAGCCCACTCCAAGGAAATTCCGGCGCTCACCGCAGTAGAGACGGGAGCCACAAACCCGTTGGTTCCCTCAGACACCGTACAAACTAGACATGTCATACAGCACAGATCGCGGTCAGAGTCCAGTGTTGAGTCCTTCTTCGCACGCGGTGCGTGTGTTACCATAATGACAGTGGACAATTCGGCCTCCACTACGTCAAAAGACAAGTTATTCTCTGTGTGGAAAATCACGTACAAGGACACTGTGCAGTTGAGGAGAAAATTAGAGTTTTTCACTTATTCCAGGTTTGACATGGAG…
TJK35445_2010-04-13	GGTTTGGGCCAGATGCTCGAGAGCATGATTGACAACACAGTCCGCGAAACAGTAGGGGCTTCAACCTCTCGGGACGCTCTCCCAGACACCGAGTCCAGCGGCCCAGCCCACTCCAAGGAAATTCCGGCGCTCACCGCAGTAGAGACGGGAGCCACAAACCCGTTGGTTCCCTCAGACACCGTACAAACTAGACATGTCATACAGCACAGATCGCGGTCAGAGTCCAGTGTTGAGTCCTTCTTCGCACGCGGTGCGTGTGTTACCATAATGACAGTGGACAATTCGGCCTCCACTACGTCAAAAGACAAGTTATTCTCTGTGTGGAAAATCACGTACAAGGACACTGTGCAGTTGAGGAGAAAATTAGAGTTTTTCACTTATTCCAGGTTTGACATGGAG…
TJK35461_2010-04-24	GGTTTGGGCCAGATGCTCGAGAGCATGATTGACAACACAGTCCGCGAAACAGTAGGGGCTTCAACCTCTCGGGACGCTCTCCCAAACACCGAGTCCAGCGGCCCAGCCCACTCCAAGGAAATTCCGGCGCTCACCGCAGTAGAGACGGGAGCCACAAACCCGTTGGTTCCCTCAGACACCGTACAAACTAGACATGTCATACAGCACAGATCGCGGTCAGAGTCCAGTGTTGAGTCCTTCTTCGCACGCGGTGCGTGTGTTACCATAATGACAGTGGACAATTCGGCCTCCACTACGTCAAAAGACAAGTTATTCTCTGTGTGGAAAATCACGTACAAGGACACTGTGCAGTTGAGGAGAAAATTAGAGTTTTTCACTTATTCCAGGTTTGACATGGAG…
TJK36016_2010-05-01	GGTTTGGGCCAGATGCTCGAGAGCATGATTGACAACACAGTCCGCGAAACAGTAGGGGCTTCAACCTCTCGGGACGCTCTCCCAAACACCGAGTCCAGCGGCCCAGCCCACTCCAAGGAAATTCCGGCGCTCACCGCAGTAGAGACGGGAGCCACAAACCCGTTGGTTCCCTCAGACACCGTACAAACTAGACATGTCATACAGCACAGATCGCGGTCAGAGTCCAGTGTTGAGTCCTTCTTCGCACGCGGTGCGTGTGTTACCATAATGACAGTGGACAATTCGGCCTCCACTACGTCAAAAGACAAGTTATTCTCTGTGTGGAAAATCACGTACAAGGACACTGTGCAGTTGAGGAGAAAATTAGAGTTTTTCACTTATTCCAGGTTTGACATGGAG…
TJK35467_2010-04-14	GGTCTGGGCCAGATGCTCGAGAGCATGATTGACAACACAGTCCGCGAAACAGTAGGGGCTTCAACCTCTCGGGACGCTCTCCCAAACACCGAGTCCAGCGGCCCAGCCCACTCCAAGGAAATTCCGGCGCTCACCGCAGTAGAGACGGGAGCCACAAACCCGTTGGTTCCCTCAGACACCGTACAAACTAGACATGTCATACAGCACAGATCGCGGTCAGAGTCCAGTGTTGAGTCCTTCTTCGCACGCGGTGCGTGTGTTACCATAATGACAGTGGACAATTCGGCCTCCACTACGTCAAAAGACAAGTTATTCTCTGTGTGGAAAATCACGTACAAGGACACTGTGCAGTTGAGGAGAAAATTAGAGTTTTTCACTTATTCCAGGTTTGACATGGAG…
TJK36569_2010-05-17	GGTTTGGGCCAGATGCTCGAGAGCATGATTGACAACACAGTCCGCGAAACAGTAGGGGCTTCAACCTCTCGGGACGCTCTCCCAAACACCGAGTCCAGCGGCCCAGCCCACTCCAAGGAAATTCCGGCGCTCACCGCTGTAGAGACGGGAGCCACAAACCCGTTGGTTCCCTCAGATACCGTACAAACTAGACATGTCATACAGCACAGATCGCGGTCAGAGTCCAGTGTTGAGTCCTTCTTCGCACGCGGTGCGTGTGTTACCATAATGACAGTGGACAATTCGGCCTCCACTACGTCAAAAGACAAGTTATTCTCTGTGTGGAAAATCACGTACAAGGACACTGTGCAGTTGAGGAGAAAATTAGAGTTTTTCACTTATTCCAGGTTTGACATGGAG…
TJK35972_2010-05-06	GGTTTGGGCCAGATGCTCGAGAGCATGATTGACAACACAGTCCGCGAAACAGTAGGGGCTTCAACCTCTCGGGACGCTCTCCCAAACACCGAGTCCAGCGGCCCAGCCCACTCCAAGGAAATTCCGGCGCTCACCGCAGTAGAGACGGGAGCCACAAACCCGTTGGTTCCCTCAGACACCGTACAAACTAGACATGTCATACAGCACAGATCGCGGTCAGAGTCCAGTGTTGAGTCCTTCTTCGCACGCGGTGCGTGTGTTACCATAATGACAGTGGACAATTCGGCCTCCACTACGTCAAAAGACAAGTTATTCTCTGTGTGGAAAATCACGTACAAGGACACTGTGCAGTTGAGGAGAAAATTAGAGTTTTTCACTTATTCCAGGTTTGACATGGAG…
TJK35395_2010-02-26	GGTTTGGGCCAGATGCTCGAGAGCATGATTGACAACACAGTCCGCGAAACAGTAGGGGCTTCAACCTCTCGGGACGCTCTCCCAAACACCGAGTCCAGCGGCCCAGCCCACTCCAAGGAAATTCCGGCGCTCACCGCAGTAGAGACGGGAGCCACAAACCCGTTGGTTCCCTCAGACACCGTACAAACTAGACATGTCATACAGCACAGATCGCGGTCAGAGTCCAGTGTTGAGTCCTTCTTCGCACGCGGTGCGTGTGTTACCATAATGACAGTGGACAATTCGGCCTCCACTACGTCAAAAGACAAGTTATTCTCTGTGTGGAAAATCACGTACAAGGACACTGTGCAGTTGAGGAGAAAATTAGAGTTTTTCACTTATTCCAGGTTTGACATGGAG…
TJK36453_2010-05-19	GGTTTGGGCCAGATGCTCGAGAGCATGATTGACAACACAGTCCGCGAAACAGTGGGGGCTTCAACCTCTCGGGACGCTCTCCCAAACACCGAGTCCAGCGGCCCAGCCCACTCCAAGGAAATTCCGGCACTCACCGCAGTAGAGACGGGAGCCACAAACCCGTTGGTTCCCTCAGACACCGTACAAACTAGACATGTCATACAGCACAGATCGCGGTCAGAGTCCAGTGTTGAGTCCTTCTTCGCACGCGGTGCGTGTGTTACCATAATGACAGTGGACAATTCGGCCTCCACTACGTCAAAAGACAAGTTATTCTCTGTGTGGAAAATCACGTACAAGGACACTGTGCAGTTGAGGAGAAAATTAGAGTTTTTCACTTATTCCAGGTTTGACATGGAG…
TJK35766_2010-05-01	GGTTTGGGCCAGATGCTCGAGAGCATGATTGACAACACAGTCCGCGAAACAGTAGGGGCTTCAACCTCTCGGGACGCTCTCCCAAACACCGAGTCCAGCGGCCCAGCCCACTCCAAGGAAATTCCGGCGCTCACCGCAGTAGAGACGGGAGCCACAAACCCGTTGGTTCCCTCAGATACCGTACAAACTAGACATGTCATACAGCACAGATCGCGGTCAGAGTCCAGTGTTGAGTCTTTCTTCGCACGCGGTGCTTGTGTTACCATAATGACAGTGGACAATTCGGCCTCCACTACGTCAAAAGACAAGTTATTCTCTGTGTGGAAAATCACGTACAAGGACACTGTGCAGTTGAGGAGAAAATTAGAGTTTTTCACTTATTCCAGGTTTGACATGGAG…
TJK35325_2010-03-28	GGTTTGGGCCAGATGCTCGAGAGCATGATTGACAACACAGTCCGCGAAACAGTAGGGGCTTCAACCTCTCGGGACGCTCTCCCAAACACCGAGTCCAGCGGCCCAGCCCACTCCAAGGAAATTCCGGCGCTCACCGCAGTAGAGACGGGAGCCACAAACCCGTTGGTTCCCTCAGACACCGTACAAACTAGACATGTTATACAGCACAGATCGCGGTCAGAGTCCAGTGTTGAGTCCTTCTTCGCACGCGGTGCGTGTGTTACCATAATGACAGTGGACAATTCGGCCTCCACTACGTCAAAAGACAAGTTATTCTCTGTGTGGAAAATCACGTACAAGGACACTGTGCAGTTGAGGAGAAAATTAGAGTTTTTCACTTATTCCAGGTTTGACATGGAG…
TJK35938_2010-04-23	GGTTTGGGCCAGATGCTCGAGAGCATGATTGACAACACAGTCCGCGAAACAGTAGGGGCTTCAACCTCTCGGGACGCTCTCCCAAACACCGAGTCCAGCGGCCCAGCCCACTCCAAAGAAATTCCGGCGCTCACCGCAGTAGAGACGGGAGCCACAAACCCGTTGGTTCCCTCAGACACCGTACAAACTAGACATGTCATACAGCACAGATCGCGGTCAGAGTCCAGTGTTGAGTCCTTCTTCGCACGCGGTGCGTGTGTTACCATAATGACAGTGGACAATTCGGCCTCCACTACGTCAAAAGACAAGTTATTCTCTGTGTGGAAAATCACGTACAAGGACACTGTGCAGTTGAGGAGAAAATTAGAGTTTTTCACTTATCCCAGGTTTGACATGGAA…
TJK35958_2010-04-21	GGTTTGGGCCAGATGCTCGAGAGCATGATTGACAACACAGTCCGCGAAACAGTAGGGGCTTCAACCTCTCGGGACGCTCTCCCAAACACCGAGTCCAGCGGCCCAGCCCACTCCAAGGAAATTCCGGCGCTCACCGCAGTAGAGACGGGAGCCACAAACCCGTTGGTTCCCTCAGACACCGTACAAACTAGACATGTTATACAGCACAGATCGCGGTCAGAGTCCAGTGTTGAGTCCTTCTTCGCACGCGGTGCGTGTGTTACCATAATGACAGTGGACAATTCGGCCTCCACTACGTCAAAAGACAAGTTATTCTCTGTGTGGAAAATCACGTACAAGGACACTGTGCAGTTGAGGAGAAAATTAGAGTTTTTCACTTATTCCAGGTTTGACATGGAG…
TJK35361_2010-04-03	GGTTTGGGCCAGATGCTCGAGAGCATGATTGACAACACAGTCCGCGAAACAGTAGGGGCTTCAACCTCTCGGGACGCTCTCCCAAACACCGAGTCCAGCGGCCCAGCCCACTCCAAGGAAATTCCGGCGCTCACCGCAGTAGAGACGGGAGCCACAAACCCGTTGGTTCCCTCAGACACCGTACAAACTAGACATGTTATACAGCACAGATCGCGGTCAGAGTCCAGTGTTGAGTCCTTCTTCGCACGCGGTGCGTGTGTTACCATAATGACAGTGGACAATTCGGCCTCCACTACGTCAAAAGACAAGTTATTCTCTGTGTGGAAAATCACGTACAAGGACACTGTGCAGTTGAGGAGAAAATTAGAGTTTTTCACTTATTCCAGGTTTGACATGGAG…
TJK35968_2010-05-01	GGTTTGGGCCAGATGCTCGAGAGCATGATTGACAACACAGTCCGCGAAACAGTAGGGGCTTCAACCTCTCGGGACGCTCTCCCAAACACCGAGTCCAGCGGCCCAGCCCACTCCAAGGAAATTCCGGCGCTCACCGCAGTAGAGACGGGAGCCACAAACCCGTTGGTTCCCTCAGACACCGTGCAAACTAGACATGTTATACAGCACAGATCGCGGTCAGAGTCCAGTGTTGAATCCTTCTTCGCACGCGGTGCGTGTGTTACCATAATGACAGTGGACAATTCGGCCTCCACTACGTCAAAAGACAAGTTATTCTCCGTGTGGAAAATCACGTACAAGGACACTGTGCAGTTGAGGAGAAAATTAGAGTTTTTCACATATTCCAGGTTTGACATGGAG…
TJK35603_2010-04-23	GGTTTGGGCCAGATGCTCGAGAGCATGATTGACAACACAGTCCGCGAAACAGTAGGGGCTTCAACCTCTCGGGACGCTCTCCCAAACACCGAGTCCAGCGGCCCAGCCCACTCCAAGGAAATTCCGGCGCTCACCGCAGTAGAGACGGGAGCCACAAACCCGTTGGTTCCCTCAGACACCGTACAAACTAGACATGTTATACAGCACAGATCGCGGTCAGAGTCCAGTGTTGAATCCTTCTTCGCACGCGGTGCGTGTGTTACCATAATGACAGTGGACAATTCGGCCTCCACTACGTCAAAAGACAAGTTATTCTCCGTGTGGAAAATCACGTACAAGGACACTGTGCAGTTGAGGAGAAAATTAGAGTTTTTCACATATTCCAGGTTTGACATGGAG…
TJK36561_2010-05-10	GGTTTGGGCCAGATGCTCGAGAGCATGATTGACAACACAGTCCGCGAAACAGTAGGGGCTTCAACCTCTCGGGACGCTCTCCCAAACACCGAGTCCAGCGGCCCAGCCCACTCCAAGGAAATTCCGGCGCTCACCGCAGTAGAGACGGGAGCCACAAACCCGTTGGTTCCCTCAGACACCGTACAAACTAGACATGTTATACAGCACAGATCGCGGTCAGAGTCCAGTGTTGAGTCCTTCTTCGCACGCGGTGCGTGTGTTACCATAATGACAGTGGACAATTCGGCCTCCACTACGTCAAAAGACAAGTTATTCTCTGTGTGGAAAATCACGTACAAGGACACTGTGCAGTTGAGGAGAAAATTAGAGTTTTTCACTTATTCCAGGTTTGACATGGAG…
TJK35363_2010-04-10	GGTTTGGGCCAGATGCTCGAGAGCATGATTGACAACACAGTCCGCGAAACAGTAGGGGCTTCAACCTCTCGGGACGCTCTCCCAAACACCGAGTCCAGCGGCCCAGCCCACTCCAAGGAAATTCCGGCGCTCACCGCAGTAGAGACGGGGGCCACAAACCCGTTGGTTCCTTCAGACACCGTACAAACTAGACATGTTATACAGCACAGATCGCGGTCAGAGTCCAGTGTTGAGTCCTTCTTCGCACGCGGTGCGTGTGTTACCATAATGACAGTGGACAATTCGGCCTCCACTACGTCAAAAGACAAGTTATTCTCTGTGTGGAAAATCACGTACAAGGACACTGTGCAGTTGAGGAGAAAATTAGAGTTTTTCACTTATTCCAGGTTTGACATGGAG…
TJK36557_2010-05-07	GGTTTGGGCCAGATGCTCGAGAGCATGATTGACAACACAGTCCGCGAAACAGTAGGGGCTTCAACCTCTCGGGACGCTCTCCCAAACACCGAGTCCAGCGGCCCAGCCCACTCCAAGGAAATTCCGGCGCTCACCGCAGTAGAGACGGGGGCCACAAACCCGTTGGTTCCTTCAGACACCGTACAAACTAGACATGTTATACAGCACAGATCGCGGTCAGAGTCCAGTGTTGAGTCCTTCTTCGCACGCGGTGCGTGTGTTACCATAATGACAGTGGACAATTCGGCCTCCACTACGTCAAAAGACAAGTTATTCTCTGTGTGGAAAATCACGTACAAGGACACTGTGCAGTTGAGGAGAAAATTAGAGTTTTTCACTTATTCCAGGTTTGACATGGAG…
TJK35367_2010-04-04	GGTTTGGGCCAGATGCTCGAGAGCATGATTGACAACACAGTCCGCGAAACAGTAGGGGCTTCAACCTCTCGGGACGCTCTCCCAAACACCGAGTCCAGCGGCCCAGCCCACTCCAAGGAAATTCCGGCGCTCACCGCAGTAGAGACGGGGGCCACAAACCCGTTGGTTCCTTCAGACACCGTACAAACTAGACATGTTATACAGCACAGATCGCGGTCAGAGTCCAGTGTTGAGTCCTTCTTCGCACGCGGTGCGTGTGTTACCATAATGACAGTGGACAATTCGGCCTCCACTACGTCAAAAGACAAGTTATTCTCTGTGTGGAAAATCACGTACAAGGACACTGTGCAGTTGAGGAGAAAATTAGAGTTTTTCACTTATTCCAGGTTTGACATGGAG…
TJK36012_2010-05-01	GGTTTGGGCCAGATGCTCGAGAGCATGATTGACAACACAGTCCGCGAAACAGTAGGGGCTTCAACCTCTCGGGACGCTCTCCCAAACACCGAGTCCAGCGGCCCAGCCCACTCCAAGGAAATTCCGGCGCTCACCGCAGTAGAGACGGGAGCCACAAACCCGTTGGTTCCTTCAGACACCGTACAAACTAGACATGTTATACAGCACAGATCGCGGTCAGAGTCCAGTGTTGAGTCCTTCTTCGCACGCGGTGCGTGTGTTACCATAATGACAGTGGACAATTCGGCCTCCACTACGTCAAAAGACAAGTTATTCTCTGTGTGGAAAATCACGTACAAGGACACTGTGCAGTTGAGGAGAAAATTAGAGTTTTTCACTTATTCCAGGTTTGACATGGAG…
TJK36355_2010-05-09	GGTTTGGGCCAGATGCTCGAGAGCATGATTGACAACACAGTCCGCGAAACAGTAGGGGCTTCAACCTCTCGGGACGCTCTCCCAAACACCGAGTCCAGCGGCCCAGCCCACTCCAAGGAAATTCCGGCGCTCACCGCAGTRGAGACGGGAGCCACAAACCCGTTGGTTCCTTCAGACACCGTACAAACTAGACATGTTATACAGCACAGATCGCGATCAGAGTCCAGTGTTGAGTCCTTCTTCGCACGCGGTGCGTGTGTTACCATAATGACAGTGGACAATTCGGCCTCCACTACGTCAAAAGACAAGTTATTCTCTGTGTGGAAAATCACGTACAAGGACACTGTGCAGTTGAGGAGAAAATTAGAGTTTTTCACTTATTCCAGGTTTGACATGGAG…
TJK36545_2010-05-10	GGTTTGGGCCAGATGCTCGAGAGCATGATTGACAACACAGTCCGCGAAACAGTAGGGGCTTCAACCTCTCGGGACGCTCTCCCAAACACCGAGTCCAGCGGCCCAGCCCACTCCAAGGAAATTCCGGCGCTCACCGCAGTAGAGACGGGAGCCACAAACCCGTTGGTTCCTTCAGACACCGTACAAACTAGACATGTTATACAGCACAGATCGCGGTCAGAGTCCAGTGTTGAGTCCTTCTTCGCACGCGGTGCGTGTGTTACCATAATGACAGTGGACAATTCGGCCTCCACTACGTCAAAAGACAAGTTATTCTCTGTGTGGAAAATCACGTACAAGGACACTGTGCAGTTGAGGAGAAAATTAGAGTTTTTCACTTATTCCAGGTTTGACATGGAG…
TJK35459_2010-04-26	GGTTTGGGCCAGATGCTCGAGAGCATGATTGACAACACAGTCCGCGAAACAGTAGGGGCTTCAACTTCTCGGGACGCTCTCCCAAACACCGAGTCCAGCGGCCCAGCCCACTCCAAGGAAATTCCGGCGCTCACCGCAGTAGAGACGGGAGCCACAAACCCGTTGGTTCCTTCAGACACCGTACAAACTAGACATGTTATACAGCACAGATCGCGGTCAGAGTCCAGTGTTGAGTCCTTCTTCGCACGCGGTGCGTGTGTTACCATAATGACAGTGGACAATTCGGCCTCCACTACGTCAAAAGACAAGTTATTCTCTGTGTGGAAAATCACGTACAAGGACACTGTGCAGTTGAGGAGAAAATTAGAGTTTTTCACTTATTCCAGGTTTGACATGGAG…
TJK36008_2010-05-01	GGTTTGGGCCAGATGCTCGAGAGCATGATCGACAACACAGTCCGCGAAACAGTAGGGGCTTCAACCTCTCGGGACGCTCTCCCAAACACTGAGTCCAGCGGCCCAGCCCACTCCAAGGAAATTCCGGCGCTCACCGCAGTAGAGACGGGAGCCACAAACCCGTTGGTTCCTTCAGACACCGTACAAACTAGACATGTTATACAGCACAGATCGCGGTCAGAGTCCAGTGTTGAGTCCTTCTTCGCACGCGGTGCGTGTGTTACCATAATGACAGTGGACAATTCGGCCTCCACTACGTCAAAAGACAAGTTATTCTCTGTGTGGAAAATCACGTACAAGGACACTGTGCAGTTGAGGAGAAAATTAGAGTTTTTCACTTATTCCAGGTTTGACATGGAG…
TJK35874_2010-05-04	GGTTTGGGCCAGATGCTCGAGAGCATGATTGACAACACAGTCCGCGAAACAGTAGGGGCTTCAACCTCTCGGGACGCTCTCCCAAACACCGAGTCCAGCGGCCCAGCCCACTCCAAGCAAATTCCGGCGCTCACCGCAGTAGAGACGGGAGCCACAAACCCGTTGGTTCCTTCAGACACCGTACAAACTAGACATGTTATACAGCACAGATCGCGGTCAGAGTCCAGTGTTGAGTCCTTCTTCGCACGCGGTGCGTGTGTTACCATAATGACAGTGGACAATTCGGCCTCCACTACGTCAAAAGACAAGTTATTCTCTGTGTGGAAAATCACGTACAAGGACACTGTGCAGTTGAGGAGAAAATTAGAGTTTTTCACTTATTCCAGGTTTGACATGGAG…
TJK35860_2010-05-05	GGTTTGGGCCAGATACTCGAGAACATGATTGACAACACAGTCCGCGAAACAGTAGGGGCTTCAACCTCTCGGGACGCTCTCCCAAACACCGAGTCCAGCGGCCCAGCCCACTCCAAGGAAGTTCCGGCGCTCACCGCAGTAGAGACGGGAGCCACAAACCCGTTGGTTCCCTCAGACACCGTACAAACTAGACATGTCATACAGCACAGATCGCGGTCAGAGTCCAGTGTTGAGTCCTTCTTCGCACGCGGTGCGTGTGTTACCATAATGACAGTGGACAATTCGGCCTCCACTACGTCAAAAGACAAGTTATTCTCTGTGTGGAAAATCACGTACAAGGACACTGTGCAGTTGAGGAGAAAATTAGAGTTTTTCACTTATTCCAGGTTTGACATGGAG…
TJK35307_2010-04-08	GGTTTGGGCCAGATGCTCGAGAGCATGATTGACAACACAGTCCGCGAAACAGTAGGGGCTTCAACCTCTCGGGACGCTCTCCCAAACACCGAGTCCAGCGGCCCAGCCCACTCCAAGGAAATTCCGGCGCTCACCGCAGTAGAGACGGGAGCCACAAACCCGTTGGTTCCCTCAGACACCGTACAAACTAGACATGTCATACAGCACAGATCGCGGTCAGAGTCCAGTGTTGAGTCCTTCTTCGCACGCGGTGCGTGTGTTACCATAATGACAGTGGACAATTCGGCCTCCACTACGTCAAAAGACAAGTTATTCTCTGTGTGGAAAATCACGTACAAGGACACTGTGCAGTTGAGGAGAAAATTAGAGTTTTTCACTTATTCCAGGTTTGACATGGAG…
TJK37621_2010-06-18	GGTTTGGGCCAGATGCTCGAGAGCATGATTGACAACACAGTCCGCGAAACAGTAGGGGCTTCAACCTCTCGGGACGCTCTCCCAAACACCGAGTCCAGCGGCCCAGCCCACTCCAAGGAAATTCCGGCGCTCACCGCAGTAGAGACGGGAGCCACAAACCCGTTGGTTCCCTCAGACACTGTACAAACTAGACATGTTATACAGCACAGATCGCGGTCAGAGTCCAGTGTTGAGTCCTTCTTCGCACGCGGTGCGTGTGTTACCATAATGACAGTGGACAATTCGGCCTCCACTACGTCAAAAGACAAGTTATTCTCTGTGTGGAAAATCACGTACAAGGACACTGTGCAGTTGAGGAGAAAATTAGAGTTTTTCACTTATTCCAGGTTTGACATGGAG…
TJK35303_2010-04-12	GGTTTGGGCCAGATGCTCGAGAGCATGATTGACAACACAGTCCGCGAAACAGTAGGGGCTTCAACCTCTCGGGACGCTCTCCCAAACACCGAGTCCAGCGGCCCAGCCCACTCCAAGGAAATTCCGGCGCTCACCGCAGTAGAGACGGGAGCCACAAACCCGTTGGTTCCCTCAGACACCGTACAAACTAGACATGTCATACAGCACAGATCGCGGTCAGAGTCCAGTGTTGAGTCCTTCTTCGCACGCGGTGCGTGTGTTACCATAATGACAGTGGACAATTCGGCCTCCACTACGTCAAAAGACAAGTTATTCTCTGTGTGGAAAATCACGTACAAGGACACTGTGCAGTTGAGGAGAAAATTAGAGTTTTTCACTTATTCCAGGTTTGACATGGAG…
TJK37339_2010-07-04	GGTTTGGGCCAGATGCTCGAGAGCATGATTGACAACACAGTCCGCGAAACAGTAGGGGCTTCAACCTCTAGGGACGCTCTCCCAAACACCGAGTCCAGCGGCCCAGCCCACTCCAAGGAAATTCCGGCGCTCACCGCAGTAGAGACGGGAGCCACAAACCCGTTGGTTCCCTCAGACACCGTGCAAACTAGACATGTCATACAGCACAGATCGCGGTCAGAGTCCAGTGTTGAGTCCTTCTTCGCACGCGGTGCGTGTGTTACCATAATGACAGTGGACAATTCGGCCTCCACTACGTCAAAAGACAAGTTATTCTCTGTGTGGAAAATCACGTACAAGGACACTGTGCAGTTGAGGAGAAAATTAGAGTTTTTCACTTATTCCAGGTTTGACATGGAG…
TJK36968_2010-05-31	GGTTTGGGCCAGATGCTCGAGAGCATGATTGACAACACAGTCCGCGAAACAGTAGGGGCTTCAACCTCTCGGGACGCTCTCCCAAACACCGAGTCCAGCGGCCCAGCCCACTCCAAGGAAATTCCGGCGCTCACCGCAGTAGAGACGGGAGCCACAAACCCGTTGGTTCCCTCAGACACCRTACAAACTAGACATGTTATACAGCACAGATCGCGGTCAGAGTCCAGTGTTGAGTCCTTCTTCGCACGCGGTGCGTGTGTTACCATAATGACAGTGGACAATTCGGCCTCCACTACGTCAAAAGACAAGTTATTCTCTGTGTGGAAAATCACGTACAAGGACACTGTGCAGTTGAGGAGAAAATTAGAGTTTTTCACTTATTCCAGGTTTGACATGGAG…
TJK35866_2010-05-05	GGTTTGGGCCAGATGCTCGAGAGCATGATTGACAACACAGTCCGCGAAACAGTAGGGGCTTCAACCTCTCGGGACGCTCTCCCAAACACCGAGTCCAGCGGCCCAGCCCACTCCAAGGAAATTCCGGCGCTCACCGCAGTAGAGACGGGAGCCACAAACCCGTTGGTTCCCTCAGACACCGTACAAACTAGACATGTTATACAGCACAGATCGCGGTCAGAGTCCAGTGTTGAGTCCTTCTTCGCACGCGGTGCGTGTGTTACCATAATGACAGTGGACAATTCGGCCTCCACTACGTCAAAAGACARGTTATTCTCTGTGTGGAAAATCACGTACAAGGACACTGTGCAGTTGAGGAGAAAATTAGAGTTTTTCACTTATTCCAGGTTTGACATGGAG…
TJK36465_2010-05-14	GGTTTGGGCCAGATGCTCGAGAGCATGATTGACAACACAGTCCGCGAAACAGTAGGGGCTTCAACCTCTCGGGACGCTCTCCCAAACACCGAGTCCAGCGGCCCAGCCCACTCCAAGGAAATTCCGGCGCTCACCGCAGTAGAGACGGGAGCCACAAACCCGTTGGTTCCCTCAGACACCGTACAAACTAGACATGTCATACAGCACAGATCGCGGTCAGAGTCCAGTGTTGAGTCCTTCTTCGCACGCGGTGCGTGTGTTACCATAATGACAGTGGACAATTCGGCCTCCACTACGTCAAAAGACAAGTTATTCTCTGTGTGGAAAATTACGTACAAGGACACTGTGCAGTTGAGGAGAAAATTAGAGTTTTTCACTTATTCCAGGTTTGACATGGAG…
TJK35283_2010-04-09	GGTTTGGGCCAGATGCTCGAGAGCATGATTGACAACACAGTCCGCGAAACAGTAGGGGCTTCAACCTCTCGGGACGCTCTCCCAAACACCGAGTCCAGCGGCCCAGCCCACTCCAAGGAAATTCCGGCGCTCACCGCAGTAGAGACGGGAGCCACAAACCCGTTGGTTCCCTCAGACACCGTACAAACTAGACATGTCATACAGCACAGATCGCGGTCAGAGTCCAGTGTTGAGTCCTTCTTCGCACGCGGTGCGTGTGTTACCATAATGACAGTGGACAATTCGGCCTCCACTACGTCAAAAGACAAGTTATTCTCTGTGTGGAAAATCACGTACAAGGACACTGTGCAGTTGAGGAGAAAATTAGAGTTTTTCACTTATTCCAGGTTTGACATGGAG…
TJK35357_2010-04-07	GGTTTGGGCCAGATGCTCGAGAGCATGATTGACAACACAGTCCGCGAAACGGTAGGGGCTTCAACCTCTCGGGACGCTCTCCCAAACACCGAGTCCAGCGGCCCAGCCCACTCCAAGGAAATTCCGGCGCTCACCGCAGTAGAGACGGGAGCCACAAACCCGTTGGTTCCCTCAGACACCGTACAAACTAGACATGTCATACAGCACAGATCGCGGTCAGAGTCCAGTGTTGAGTCCTTCTTCGCACGCGGTGCGTGTGTTGCCATAATGACAGTGGACAATTCGGCCTCCACTACGTCAAAAGACAAGTTATTCTCTGTGTGGAAAATCACGTACAAGGACACTGTGCAGTTGAGGAGAAAATTAGAGTTTTTCACTTATTCCAGGTTTGACATGGAG…
TJK36435_2010-05-15	GGTTTGGGCCAGATGCTCGAGAGCATGATTGACAACACAGTCCGCGAAACAGTAGGGGCTTCAACCTCTCGGGACGCTCTCCCAAACACCGAGTCCAGTGGCCCAGCCCACTCCAAGGAAATTCCGGCGCTCACCGCAGTAGAGACGGGAGCCACAAACCCGTTGGTTCCCTCAGACACCGTACAAACTAGACATGTCATACAGCACAGATCGCGGTCAGAGTCCAGTGTTGAGTCCTTCTTCGCACGCGGTGCGTGTGTTGCCATAATGACAGTGGACAATTCGGCCTCCACTACGTCAAAAGACAAGTTATTCTCTGTGTGGAAAATAACGTACAAGGACACTGTGCAGTTGAGGAGAAAATTAGAGTTTTTCACTTATTCCAGGTTTGACATGGAG…
TJK35315_2010-04-05	GGTTTGGGCCAGATGCTCGAGAGCATGATTGACAACACAGTCCGCGAAACAGTAGGGGCTTCAACCTCTCGGGACGCTCTCCCAAACACCGAGTCCAGCGGCCCAGCCCACTCCAAGGAAATTCCGGCGCTCACCGCAGTAGAGACGGGAGCCACAAACCCGTTGGTTCCCTCAGACACCGTACAAACTAGACATGTCATACAGCACAGATCGCGGTCAGAGTCCAGTGTTGAGTCCTTCTTCGCACGCGGTGCGTGTGTTACCATAATGACAGTGGACAATTCGGCCTCCACTACGTCAAAAGACAAGTTATTCTCTGTGTGGAAAATCACGTACAAGGACACTGTGCAGTTGAGGAGAAAATTAGAGTTTTTCACTTATTCCAGGTTTGACATGGAG…
TJK35453_2010-04-26	GGTTTGGGCCAGATGCTCGAGAGCATGATTGACAACACAGTCCGCGAAACGGTAGGGGCTTCAACCTCTCGGGACGCTCTCCCAAACACCGAGTCCAGCGGCCCAGCCCACTCCAAGGAAATTCCGGCGCTCACCGCAGTAGAGACGGGAGCCACAAACCCGTTGGTTCCCTCAGACACCGTACAAACTAGACATGTCATACAGCACAGATCGCGGTCAGAGTCCAGTGTTGAGTCCTTCTTCGCACGCGGTGCGTGTGTTACCATAATGACAGTGGACAACTCGGCCTCCACTACGTCAAAAGACAAGTTATTCTCTGTGTGGAAAATCACGTACAAGGACACTGTGCAGTTGAGGAGAAAATTAGAGTTTTTCACTTATTCCAGGTTTGACATGGAG…
TJK36599_2010-05-15	GGTTTGGGCCAGATGCTCGAGAGCATGATTGACAACACAGTCCGCGAAACAGTAGGGGCTTCAACCTCTCGGGACGCTCTCCCAAACACCGAGTCCAGCGGCCCAGCCCACTCCAAGGAAATTCCGGCGCTCACCGCAGTAGAGACGGGAGCCACAAACCCGTTGGTTCCCTCAGACACCGTACAAACTAGACATGTCATACAGCACAGATCGCGGTCAGAGTCCAGTGTTGAGTCCTTCTTCGCACGCGGTGCGTGTGTTACCATAATGACAGTGGACAACTCGGCCTCCACTACGTCAAAAGACAAGTTATTCTCTGTGTGGAAAATCACGTACAAGGACACTGTGCAGTTGAGGAGAAAATTAGAGTTTTTCACTTATTCCAGGTTTGACATGGAG…
TJK36497_2010-05-21	GGTTTGGGCCAGATGCTCGAGAGCATGATTGACAACACAGTCCGCGAAACAGTAGGGGCTTCAACCTCTCGGGACGCTCTCCCAAACACCGAGTCCAGCGGCCCAGCCCACTCCAAGGAAATTCCGGCGCTCACCGCAGTAGAGACGGGAGCCACAAACCCGTTGGTTCCCTCAGACACCGTACAAACTAGACATGTCATACAGCACAGATCGCGGTCAGAGTCCAGTGTTGAGTCCTTCTTCGCACGCGGTGCGTGTGTTACCATAATGACAGTGGACAATTCGGCCTCCACTACGTCAAAAGACAAGTTATTCACTGTGTGGAAAATCACGTACAAGGACACTGTGCAGTTGAGGAGAAAATTAGAGTTTTTCACTTATTCCAGGTTTGACATGGAG…
TJK36020_2010-05-01	GGTTTGGGCCAGATGCTCGAGAGCATGATTGACAACACAGTCCGCGAAACAGTAGGGGCTTCAACCTCTCGGGACGCTCTCCCAAACACCGAGTCCAGCGGCCCAGCCCACTCCAAGGAAATTCCGGCGCTCACCGCAGTAGAGACGGGAGCCACAAACCCGTTGGTTCCCTCAGACACCGTACAAACTAGACATGTCATACAGCACAGATCGCGGTCAGAGTCCAGTGTTGAGTCCTTCTTCGCACGCGGTGCGTGTGTTACCATAATGACAGTGGACAATTCGGCCTCCACTACGTCAAAAGACAAGTTATTCTCTGTGTGGAAAATCACGTACAAGGACACTGTGCAGTTGAGGAGAAAATTAGAGTTTTTCACTTATTCCAGGTTTGACATGGAG…
TJK36309_2010-05-12	GGTTTGGGCCAGATGCTCGAGAGCATGATTGACAACACAGTCCGCGAAACAGTAGGGGCTTCAACCTCTCGGGACGCTCTCCCAAACACCGAGTCCAGCGGCCCAGCCCACTCCAAGGAAATTCCGGCGCTCACCGCAGTAGAGACGGGAGCCACAAACCCGTTGGTTCCCTCAGACACCGTACAAACTAGACATGTCATACAGCACAGATCGCGGTCAGAGTCCAGTGTTGAGTCCTTCTTCGCACGCGGTGCGTGTGTTACCATAATGACAGTGGACAATTCGGCCTCCACTACGTCAAAAGACAAGTTATTCTCTGTGTGGAAAATCACGTACAAGGACACTGTGCAGTTGAGGAGAAAATTAGAGTTTTTCACTTATTCCAGGTTTGACATGGAG…
TJK36032_2010-05-06	GGCTTGGGCCAGATGCTCGAGAGCATGATTGACAACACAGTCCGCGAAACAGTAGGGGCCTCAACCTCTCGGGACGCTCTCCCAAACACCGAGTCCAGCGGCCCAGCCCACTCCAAGGAAATTCCGGCGCTCACCGCAGTAGAGACGGGAGCCACAAACCCGTTGGTTCCCTCAGACACCGTACAAACTAGACATGTCATACAGCACAGATCGCGGTCAGAGTCCAGTGTTGAGTCCTTCTTCGCACGCGGTGCGTGTGTTACCATAATGACAGTGGACAATTCGGCCTCCACTACGTCAAAAGACAAGTTATTCTCTGTGTGGAAAATCACGTACAAGGACACTGTGCAGTTGAGGAGAAAATTAGAGTTTTTCACTTATTCCAGGTTTGACATGGAG…
TJK36541_2010-05-11	GGTTTGGGCCAGATGCTCGAGAGCATGATTGACAACACAGTCCGCGAAACAGTAGGGGCTTCAACCTCTCGGGACGCTCTCCCAAACACCGAGTCCAGCGGCCCAGCCCACTCCAAGGAAATTCCGGCGCTCACCGCAGTAGAGACGGGAGCCACAAACCCGTTGGTTCCCTCAGACACCGTACAAACTAGACATGTCATACAGCACAGATCGCGGTCAGAGTCCAGTGTTGAGTCCTTCTTCGCACGCGGTGCGTGTGTTACCATAATGACAGTGGACAATTCGGCCTCCACTACGTCAAAAGACAAGTTATTCTCTGTGTGGAAAATCACGTACAAGGACACTGTGCAGTTGAGGAGAAAATTAGAGTTTTTCACTTATTCCAGGTTTGACATGGAG…
KC800662_2008	GGTTTGGGCCAGATGCTCGAGAGCATGATTGACAACACAGTCCGCGAGACAGTAGGGGCTTCAACCTCTCGGGACGCTCTCCCAAACACCGAGTCCAGCGGCCCAGCCCACTCCAAGGAAATTCCGGCGCTCACCGCAGTAGAGACGGGAGCCACAAACCCGTTGGTTCCCTCAGACACTGTACAAACTAGACATGTCATACAGCACAGATCGCGGTCGGAGTCCAGTGTTGAGTCCTTCTTCGCACGCGGTGCGTGTGTTACCATAATGACAGTGGACAATTCGGCCTCCACTACGTCGAAAGACAAGTTATTCTCTGTGTGGAAAATCACGTACAAGGACACTGTGCAGTTGAGGAGAAAATTAGAGTTTTTCACTTATTCCAGGTTTGACATGGAG…
;
end;
begin mrbayes;
lset nst=2 rates=gamma;
prset brlenspr=clock:uniform nodeagepr=calibrated clockratepr=normal(0.01, 0.005);
calibrate TJK35255_2010-04-10=fixed(0.232876712328789) TJK36495_2010-05-20=fixed(0.123287671232902) TJK35345_2010-04-04=fixed(0.249315068493161) TJK36603_2010-05-10=fixed(0.150684931506703) TJK35313_2010-04-12=fixed(0.227397260273847) TJK35405_2010-03-05=fixed(0.331506849315019) TJK35257_2010-03-18=fixed(0.295890410958918) TJK35299_2010-04-08=fixed(0.238356164383504) TJK35401_2010-03-03=fixed(0.3…
mcmcp Ngen=10000000 Printfreq=1000000 Samplefreq=5000 Savetrees=Yes Filename=PolioMrBayes.nex;
mcmc;
end
